# Supplementary material for: Aqueous Extract of Syringa oblata Lindl. Alleviates Murine Endometritis by Modulating TLR4/MyD88 Signaling and Macrophage Polarization
Source: Vet Sci. 2026 May 28;13(6):526. doi: 10.3390/vetsci13060526 (PMC13308303; doi:10.3390/vetsci13060526)
Supplement: Supplementary file 1 [file vetsci-13-00526-s001.zip › Supplementary Table S1.xlsx]

## Sheet: Sheet1
UPLC-MS/MS analysis of the SOL aqueous extract.
Index	Molecular weight (Da)	Formula	Ionization model	Compounds	Class I	Class II	CAS	Level	1
Zmdn004228	1172.38	C52H68O30	[M-H]-	Oleoechinacoside	Phenolic acids	Phenolic acids	122960-94-5	3	946379
Zmdn004824	1010.33	C46H58O25	[M-H]-	Oleoacteoside	Phenolic acids	Phenolic acids	111116-28-0	2	1.46294e+07
Zmcn003256	918.243	C42H46O23	[M-H]-	kaempferol-3-p-coumaroyldiglucoside-7-glucoside	Flavonoids	Flavonols	-	3	99611.7
Hmmp002169	902.269	C39H50O24	[M+H]+	Luteolin-5,7-di-O-rutinoside*	Flavonoids	Flavones	-	3	1.21599e+06
Hmmp002073	902.269	C39H50O24	[M+H]+	Apigenin-7-O-rutinoside-4'-O-Sophoroside*	Flavonoids	Flavones	-	3	2.60682e+06
pmb0666	800.216	C38H40O19	[M+H]+	Isovitexin-7-O-(6''-sinapoyl)glucoside	Flavonoids	Flavones	-	3	880681
pmp001312	788.201	C33H40O22	[M+H]+	6-Hydroxykaempferol-3,7,6-O-triglycoside	Flavonoids	Flavonols	-	3	186011
Hmcp004055	788.201	C33H40O22	[M+H]+	Quercetin-5,7,4'-tri-O-glucoside	Flavonoids	Flavonols	-	3	75851.9
Lmdp004160	788.18	C36H36O20	[M+H]+	Quercetin-3-O-(2'''-O-caffeoyl)sophoroside	Flavonoids	Flavonols	-	3	76643.2
Lmhp003162	786.222	C34H42O21	[M+H]+	Chrysoeriol-6,8-di-C-glucoside-4'-O-glucoside	Flavonoids	Flavones	-	3	659943
pmb0620	786.222	C34H42O21	[M+H]+	Chrysoeriol-6,8-di-C-glucoside-7-O-glucoside	Flavonoids	Flavones	-	3	440252
pmp000689	756.248	C34H44O19	[M+NH4]+	Forsythiaside B	Phenolic acids	Phenolic acids	-	2	257126
Zmhp002640	772.206	C33H40O21	[M+H]+	6-Hydroxykaempferol-3-O-Rutinoside-6-O-glucoside*	Flavonoids	Flavonols	-	3	543982
pmb1108	772.206	C33H40O21	[M+H]+	Luteolin-6,8-di-C-glucoside-7-O-glucoside	Flavonoids	Flavones	-	3	153957
Lmmp002755	772.206	C33H40O21	[M+H]+	Quercetin-7-O-rutinoside-4'-O-glucoside	Flavonoids	Flavonols	-	3	114827
Lmsp002982	772.206	C33H40O21	[M+H]+	Quercetin-3-O-sophoroside-7-O-rhamnoside	Flavonoids	Flavonols	-	3	310725
Lmmp002334	772.206	C33H40O21	[M+H]+	Quercetin-3-O-rutinoside-7-O-glucoside*	Flavonoids	Flavonols	-	3	405114
Lmqp002170	772.206	C33H40O21	[M+H]+	Kaempferol-3-O-sophorotrioside	Flavonoids	Flavonols	80714-53-0	3	71095.6
pmb0592	770.227	C34H42O20	[M+H]+	Chrysoeriol-7-O-rutinoside-5-O-glucoside	Flavonoids	Flavones	-	3	127955
Zmcn004206	772.185	C36H36O19	[M-H]-	kaempferol-3-caffeoyldiglucoside	Flavonoids	Flavonols	-	3	2.80779e+06
Hmcp001329	758.191	C32H38O21	[M+H]+	Quercetin-3-O-xylosyl(1→2)glucosyl(1→2)glucoside	Flavonoids	Flavonols	-	2	65321.9
Lmjp003206	758.191	C32H38O21	[M+H]+	Quercetin-3-O-Sambubioside-5-O-Glucoside	Flavonoids	Flavonols	-	2	203039
HJAP127	756.211	C33H40O20	[M+H]+	Quercetin-3-O-(2''-O-Rhamnosyl)rutinoside	Flavonoids	Flavonols	55696-57-6	3	558254
Lmsp003161	756.211	C33H40O20	[M+H]+	Kaempferol-3-O-sophoroside-7-O-rhamnoside*	Flavonoids	Flavonols	-	2	464085
Lmpp003268	756.211	C33H40O20	[M+H]+	Kaempferol-3-O-rutinoside-7-O-glucoside	Flavonoids	Flavonols	34336-18-0	3	151132
pmp001105	756.211	C33H40O20	[M+H]+	Kaempferol-3-O-neohesperidoside-7-O-glucoside*	Flavonoids	Flavonols	-	2	366613
Lazp002140	756.211	C33H40O20	[M+H]+	Chrysoeriol glucosyl xylosyl glucoside	Flavonoids	Flavones	-	2	895864
pmb0613	756.211	C33H40O20	[M+H]+	Apigenin-6,8-di-C-glucoside-4'-O-glucoside	Flavonoids	Flavones	-	3	135597
Lnrp102163	756.211	C33H40O20	[M+H]+	Quercetin-3-O-rutinoside-7-O-rhamnoside	Flavonoids	Flavonols	-	3	493708
pmb2976	756.211	C33H40O20	[M-H]-	Chrysoeriol-8-C-arabinoside-7-O-Sophoroside	Flavonoids	Flavones	-	3	595827
HJAP061	742.196	C32H38O20	[M+H]+	Quercetin-3-O-(2''-O-arabinosyl)rutinoside	Flavonoids	Flavonols	-	2	995024
Hmqp002870	742.196	C32H38O20	[M+H]+	Luteolin-7-O-Sophoroside-5-O-arabinoside*	Flavonoids	Flavones	-	3	42841.7
Layp003352	742.196	C32H38O20	[M+H]+	Kaempferol-xylosyl glucosyl glucoside*	Flavonoids	Flavonols	-	3	313907
Lmyp003837	740.216	C33H40O19	[M+H]+	Isovitexin-7-O-glucoside-2''-O-rhamnoside	Flavonoids	Flavones	-	3	2.1824e+06
Lmsp003881	740.216	C33H40O19	[M+H]+	Kaempferol-3-O-rutinoside-7-O-rhamnoside	Flavonoids	Flavonols	-	3	192478
mws1035	740.216	C33H40O19	[M+H]+	Kaempferol-3-O-robinoside-7-O-rhamnoside (Robinin)	Flavonoids	Flavonols	301-19-9	3	51976.9
Zmhp003322	740.195	C36H36O17	[M+H]+	Isovitexin-2''-O-(6'''-p-coumaroyl)glucoside	Flavonoids	Flavones	-	3	142113
pmb2977	740.216	C33H40O19	[M-H]-	Chrysoeriol-8-C-arabinoside-7-O-rutinoside	Flavonoids	Flavones	-	3	394862
Zbsn004679	740.216	C33H40O19	[M-H]-	Apigenin-7-O-glucoside-4'-O-rutinoside	Flavonoids	Flavones	-	3	203389
pmb0709	712.149	C30H32O20	[M+H]+	Quercetin-7-O-(6''-malonyl)glucosyl-5-O-glucoside	Flavonoids	Flavonols	-	3	385948
pmb0706	712.149	C30H32O20	[M+H]+	Quercetin-3-O-(6''-O-malonyl)glucosyl-5-O-glucoside	Flavonoids	Flavonols	-	3	281282
Lmmp002995	712.149	C30H32O20	[M+H]+	Quercetin-7-O-(2''-malonyl)glucosyl-5-O-glucoside	Flavonoids	Flavonols	-	3	326800
Lmyp004795	710.206	C32H38O18	[M+H]+	Isovitexin-7-O-xyloside-2''-O-rhamnoside	Flavonoids	Flavones	-	3	42392.9
Lbhp011924	702.237	C31H42O18	[M+H]+	Oleuropein 3'-Glucoside	Terpenoids	Monoterpenoids	-	3	96769.4
pmn001744	702.237	C31H42O18	[M-H]-	Neonuezhenide	Terpenoids	Monoterpenoids	96382-91-1	3	2.34667e+06
Zbjn003801	692.195	C32H36O17	[M-H]-	1-O-(6'-O-feruloyl)glucoside-3-O-Caffeoyl Quinic Acid	Phenolic acids	Phenolic acids	-	2	498167
MWSmce407	686.242	C31H42O17	[M-H]-	Specnuezhenide	Phenolic acids	Phenolic acids	39011-92-2	2	971033
Hmcp001919	682.174	C30H34O18	[M+H]+	Isorhamnetin-3-O-(6''-acetylglucosyl)(1→3)-glucoside	Flavonoids	Flavonols	-	3	980132
Waxn004217	678.18	C31H34O17	[M-H]-	1,5-O-dicaffeoyl-3-O-glucoside-quinic acid*	Phenolic acids	Phenolic acids	-	3	56128
Zbjn003605	678.18	C31H34O17	[M-H]-	1,4-O-di-Caffeoyl-3-O-glucoside Quinic Acid*	Phenolic acids	Phenolic acids	-	3	41880.1
Lmgn002250	678.18	C31H34O17	[M-H]-	Dicaffeoylquinic acid-O-glucoside	Phenolic acids	Phenolic acids	-	3	64565.6
HJN102	678.159	C34H30O15	[M-H]-	3,4,5-Tricaffeoylquinic acid	Phenolic acids	Phenolic acids	86632-03-3	3	67497.4
pmb0475	670.174	C29H34O18	[M+H]+	Gallic acid-4-O-(6'''-feruloyl)sophoroside	Phenolic acids	Phenolic acids	-	3	1.89624e+06
Lakn000379	666.237	C28H42O18	[M-H]-	2,5-Dihydroxyphenylacetate ethyl triglucoside	Phenolic acids	Phenolic acids	-	3	1.50763e+06
mws1153	666.216	C31H38O16	[M-H]-	2'-Acetylacteoside	Phenolic acids	Phenolic acids	94492-24-7	3	5.19565e+07
Zbjn003567	662.206	C28H38O18	[M-H]-	1-O-rhamnose-3-O-glucoside-Caffeoyl Quinic Acid	Phenolic acids	Phenolic acids	-	2	85800.7
pmp000688	640.2	C29H36O16	[M+NH4]+	Forsythiaside C	Phenolic acids	Phenolic acids	-	1	149086
Zbln004695	654.221	C30H38O16	[M-H]-	β-methoxy-Forsythiaside C	Phenolic acids	Phenolic acids	-	3	252125
Hmln001836	652.164	C29H32O17	[M-H]-	Kaempferol-3-O-(6''-Acetyl)glucosyl-(1→3)-Galactoside	Flavonoids	Flavonols	-	3	98111.5
Lmsp003252	640.164	C28H32O17	[M+H]+	Isorhamnetin-3-O-sophoroside	Flavonoids	Flavonols	-	3	545022
Hmcp001578	640.164	C28H32O17	[M+H]+	Isorhamnetin-3,7-O-diglucoside	Flavonoids	Flavonols	6758-51-6	3	159242
Lmgp005868	638.164	C32H30O14	[M+H]+	Chrysoeriol-7-O-(6''-feruloyl)glucoside	Flavonoids	Flavones	-	3	25424.6
Smnp010489	634.387	C39H54O7	[M+H]+	3-O-p-Coumaroyltormentic acid	Terpenoids	Triterpene	-	3	48632.9
pmn001622	634.081	C27H22O18	[M-H]-	1-O-Galloyl-4,6-hexahydroxydiphenoyl-D-glucose	Phenolic acids	Phenolic acids	126721-55-9	3	74800.4
MWSHY0162	626.148	C27H30O17	[M+H]+	Quercetin-3-O-sophoroside (Baimaside)	Flavonoids	Flavonols	18609-17-1	3	583044
pmp000596	626.148	C27H30O17	[M+H]+	Quercetin-3-O-(2''-O-galactosyl)glucoside	Flavonoids	Flavonols	56782-99-1	2	8.47113e+06
pmp001311	626.148	C27H30O17	[M+H]+	6-Hydroxykaempferol-7,6-O-Diglucoside*	Flavonoids	Flavonols	-	1	1.786e+07
Zmhp002730	626.148	C27H30O17	[M+H]+	6-Hydroxykaempferol-6,7-O-Diglucoside*	Flavonoids	Flavonols	-	1	1.52598e+07
Zmhp102730	626.148	C27H30O17	[M+H]+	6-Hydroxykaempferol-3,6-O-Diglucoside*	Flavonoids	Flavonols	-	1	1.5302e+07
Hmlp003068	626.148	C27H30O17	[M+H]+	Quercetin-3-O-(4''-glucosyl)glucoside; Meratin*	Flavonoids	Flavonols	27215-04-9	2	2.15234e+07
Zmcp002666	626.148	C27H30O17	[M+H]+	Quercetin-3,7-Di-O-glucoside*	Flavonoids	Flavonols	6892-74-6	2	1.56189e+07
Hmgp001944	624.205	C29H36O15	[M+H]+	Isoacteoside*	Phenolic acids	Phenolic acids	61303-13-7	1	1.25029e+06
Lskp211246	624.205	C29H36O15	[M+H]+	Forsythoside H*	Phenolic acids	Phenolic acids	-	1	2.0497e+06
Lskp211248	624.205	C29H36O15	[M+H]+	Forsythoside H	Phenolic acids	Phenolic acids	-	3	114493
Lmmp002463	624.169	C28H32O16	[M+H]+	Sexangularetin-3-O-glucoside-7-O-rhamnoside*	Flavonoids	Flavonols	-	1	7.10006e+06
MWSHY0135	624.169	C28H32O16	[M+H]+	Isorhamnetin-3-O-rutinoside (Narcissin)*	Flavonoids	Flavonols	604-80-8	1	1.33122e+07
Lmsp004045	624.169	C28H32O16	[M+H]+	Isorhamnetin-3-O-glucoside-7-O-rhamnoside*	Flavonoids	Flavonols	17331-71-4	3	3.63748e+06
Zmxp004480	624.169	C28H32O16	[M+H]+	Chrysoeriol-7-O-gentiobioside	Flavonoids	Flavones	-	3	276885
pmb0603	624.169	C28H32O16	[M+H]+	Chrysoeriol-7,4'-di-O-glucoside	Flavonoids	Flavones	-	3	362629
HJAP026	624.169	C28H32O16	[M+H]+	Chrysoeriol-6-C-glucoside-4'-O-glucoside	Flavonoids	Flavones	-	2	522242
Lmmp002963	624.169	C28H32O16	[M+H]+	6-C-Methylquercetin-3-O-rutinoside*	Flavonoids	Flavonols	-	3	2.38481e+06
Zbpp001877	624.169	C28H32O16	[M+H]+	Isorhamnetin-3-O-rutinoside*	Flavonoids	Flavonols	-	3	3.75165e+06
Lmsp003939	624.169	C28H32O16	[M+H]+	Isorhamnetin-3-O-galactoide-7-O-rhamnoside*	Flavonoids	Flavonols	-	3	3.53918e+06
pmb0623	624.169	C28H32O16	[M+H]+	Chrysoeriol-6-C-glucoside-7-O-glucoside	Flavonoids	Flavones	-	3	605398
MWSHY0064	624.169	C28H32O16	[M+H]+	Isorhamnetin-3-O-neohesperidoside*	Flavonoids	Flavonols	55033-90-4	1	6.98162e+06
Zmxp002867	624.169	C28H32O16	[M+H]+	Chrysoeriol-5,7-di-O-glucoside	Flavonoids	Flavones	-	2	54062.1
Zblp004717	624.169	C28H32O16	[M+H]+	3'-methoxyquercetin-3-O-L-rhamnosyl(1→2)-glucopyranoside*	Flavonoids	Flavonols	-	1	6.7342e+06
HJAP120	624.169	C28H32O16	[M+H]+	Rhamnetin-3-O-Rutinoside*	Flavonoids	Flavonols	-	1	1.00322e+07
Hmln003092	624.205	C29H36O15	[M-H]-	Isoforsythoside A	Phenolic acids	Phenolic acids	1357910-26-9	1	3.00291e+07
Smcn001947	624.205	C29H36O15	[M-H]-	Acteoside; Verbascoside	Phenolic acids	Phenolic acids	61276-17-3	1	2.44681e+08
Rfmb26201	622.226	C30H38O14	[M-H]-	Syringaresinol-4'-O-(6''-acetyl)glucoside	Lignans and Coumarins	Lignans	-	3	65101.2
Zbln004642	622.19	C29H34O15	[M-H]-	suspensaside A	Phenolic acids	Phenolic acids	-	2	9.95626e+06
MWSHY0142	616.106	C28H24O16	[M+H]+	Quercetin-3-O-(2''-O-galloyl)galactoside	Flavonoids	Flavonols	53209-27-1	3	705162
MWSHY0199	616.106	C28H24O16	[M+H]+	Quercetin-3-O-(6''-O-galloyl)galactoside	Flavonoids	Flavonols	53171-28-1	3	106983
Wayn005184	614.091	C28H22O16	[M-H]-	3'-O-Methylellagic acid 4-O-(2''-dihydroxybenzoylglucoside)	Tannins	Tannin	-	3	152340
pmp000686	610.19	C28H34O15	[M+H]+	Forsythiaside J	Phenolic acids	Phenolic acids	-	3	241164
Zbsp004301	610.153	C27H30O16	[M+H]+	Quercetin-7-O-rutinoside*	Flavonoids	Flavonols	147714-62-3	1	1.32693e+08
MWSHY0067	610.153	C27H30O16	[M+H]+	Quercetin-3-O-rutinoside (Rutin)*	Flavonoids	Flavonols	153-18-4	1	1.39883e+08
Lmjp002461	610.153	C27H30O16	[M+H]+	Quercetin-3-O-neohesperidoside*	Flavonoids	Flavonols	29662-79-1	1	1.0702e+08
Lmsp004166	610.153	C27H30O16	[M+H]+	Quercetin-3-O-glucoside-7-O-rhamnoside*	Flavonoids	Flavonols	-	1	7.84831e+07
Lmmp003091	610.153	C27H30O16	[M+H]+	Quercetin-3-O-(4''-O-glucosyl)rhamnoside*	Flavonoids	Flavonols	59262-54-3	1	1.67053e+08
Hmpp002612	610.153	C27H30O16	[M+H]+	Luteolin-7-O-gentiobioside	Flavonoids	Flavones	-	1	520867
Zmxp003107	610.153	C27H30O16	[M+H]+	Luteolin-7,3'-di-O-glucoside	Flavonoids	Flavones	52187-80-1	3	848398
Lmbp002592	610.153	C27H30O16	[M+H]+	Kaempferol-3,7-O-diglucoside	Flavonoids	Flavonols	25615-14-9	2	1.44382e+07
Zbjp001957	611.161	C27H31O16+	[M]+	Cyanidin-3,5-O-diglucoside (Cyanin)	Flavonoids	Anthocyanidins	20905-74-2	3	120097
Lmdp004267	610.132	C30H26O14	[M+H]+	Quercetin-3-O-(6''-O-p-Coumaroyl)glucoside	Flavonoids	Flavonols	-	3	161143
Lmyp004516	610.132	C30H26O14	[M+H]+	Quercetin-3-O-(2''-O-p-Coumaroyl)galactoside	Flavonoids	Flavonols	-	3	182746
Lmcp004436	611.139	C30H27O14+	[M]+	Cyanidin-3-O-(6''-O-caffeoyl)glucoside	Flavonoids	Anthocyanidins	-	3	1.59626e+06
Zmhn002032	610.19	C28H34O15	[M-H]-	4-O-(6'-O-Glucosylcaffeoylglucosyl)-4-hydroxybenzyl alcohol	Phenolic acids	Phenolic acids	-	3	1.74468e+07
pmn001583	610.153	C27H30O16	[M-H]-	Quercetin-3-O-robinobioside	Flavonoids	Flavonols	52525-35-6	1	4.07909e+08
Zbjn004215	610.154	C27H30O16	[M-H]-	Kaempferol-3-O-sophoroside*	Flavonoids	Flavonols	19895-95-5	1	708551
ZBN0150	610.153	C27H30O16	[M-H]-	Luteolin-7-O-gentiobioside*	Flavonoids	Flavones	-	1	681806
Zbln005189	608.211	C29H36O14	[M-H]-	2-(3,4-Dihydroxyphenethyl)-5-O-Cinnamoyl-gentiobioside	Phenolic acids	Phenolic acids	-	2	9.44626e+06
pmb3002	608.174	C28H32O15	[M-H]-	Chrysoeriol-7-O-rutinoside	Flavonoids	Flavones	-	3	5.38256e+06
Lmyp003599	600.111	C28H24O15	[M+H]+	Kaempferol-3-O-(6''-galloyl)glucoside	Flavonoids	Flavonols	56317-05-6	3	54855.8
Zahp003766	596.138	C26H28O16	[M+H]+	Quercetin 3-O-glucoside 7-O-xyloside	Flavonoids	Flavonols	-	1	1.16192e+07
Lmjp002596	596.138	C26H28O16	[M+H]+	Quercetin-3-O-sambubioside*	Flavonoids	Flavonols	83048-35-5	1	2.19816e+07
Lmtp004044	596.138	C26H28O16	[M+H]+	Quercetin-3-O-apiosyl(1→2)galactoside*	Flavonoids	Flavonols	-	1	1.25734e+07
Zbsp004136	596.138	C26H28O16	[M+H]+	Quercetin-3-O-(6''-O-arabinosyl)glucoside*	Flavonoids	Flavonols	-	1	1.83024e+07
pmp001106	594.159	C27H30O15	[M+H]+	Vitexin-2''-O-glucoside	Flavonoids	Flavones	61360-94-9	3	626301
Lmnp002413	594.159	C27H30O15	[M+H]+	Luteolin-6-C-glucoside-7-O-rhamnoside	Flavonoids	Flavones	-	3	135300
MWSHY0050	594.159	C27H30O15	[M+H]+	Kaempferol-3-O-rutinoside(Nicotiflorin)*	Flavonoids	Flavonols	17650-84-9	1	6.20074e+07
Lmsp004670	594.159	C27H30O15	[M+H]+	Kaempferol-3-O-glucoside-7-O-rhamnoside*	Flavonoids	Flavonols	2392-95-2	1	5.02712e+07
MWSslk254	594.159	C27H30O15	[M+H]+	Kaempferol-3-O-glucorhamnoside*	Flavonoids	Flavonols	40437-72-7	1	5.69176e+07
Zblp004362	594.159	C27H30O15	[M+H]+	Kaempferol-3-O-robinobioside(Biorobin)*	Flavonoids	Flavonols	17297-56-2	1	5.21259e+07
MWSHY0080	594.159	C27H30O15	[M+H]+	Luteolin-7-O-neohesperidoside (Lonicerin)*	Flavonoids	Flavones	25694-72-8	1	3.61066e+07
pmp000593	594.159	C27H30O15	[M+H]+	Luteolin-7-O-rutinoside*	Flavonoids	Flavones	3563-98-2	1	1.87798e+07
Hmcp001829	594.159	C27H30O15	[M+H]+	Quercetin-3,7-Di-O-rhamnoside	Flavonoids	Flavonols	28638-13-3	3	1.99603e+06
Zmcp003989	594.159	C27H30O15	[M+H]+	Kaempferol-3-O-rhamnosyl(1→2)glucoside	Flavonoids	Flavonols	-	1	6.22366e+07
MWSHY0061	594.159	C27H30O15	[M+H]+	Kaempferol-3-O-neohesperidoside*	Flavonoids	Flavonols	32602-81-6	1	5.77472e+07
Zbcp002823	595.166	C27H31O15+	[M]+	Cyanidin-3-O-rutinoside (Keracyanin)	Flavonoids	Anthocyanidins	28338-59-2	3	398705
MWSHY0161	594.137	C30H26O13	[M+H]+	Kaempferol-3-O-(6''-p-Coumaroyl)glucoside (Tiliroside)*	Flavonoids	Flavonols	20316-62-5	3	189070
Lmyp004318	594.137	C30H26O13	[M+H]+	Kaempferol-3-O-(6''-p-Coumaroyl)galactoside*	Flavonoids	Flavonols	-	3	206836
Lmyp004407	594.137	C30H26O13	[M+H]+	Kaempferol-3-O-(2''-p-Coumaroyl)galactoside*	Flavonoids	Flavonols	-	3	53578.8
Zbn004415	596.14	C26H28O16	[M-H]-	5,6-Dihydroxylucidin-3β-primeveroside	Quinones	Anthraquinone	-	1	5.48416e+07
pmp001288	592.179	C28H32O14	[M+H]+	Acacetin-7-O-rutinoside (Linarin)	Flavonoids	Flavones	480-36-4	3	3.12988e+06
Hmgp003641	592.179	C28H32O14	[M+H]+	Chrysoeriol-6-C-rhamnoside-7-O-rhamnoside	Flavonoids	Flavones	-	3	1.11372e+06
Lmmp003672	592.158	C31H28O12	[M+H]+	8,8'-Methylenebiscatechin	Flavonoids	Flavanols	81555-08-0	3	250838
pme1665	594.159	C27H30O15	[M-H]-	Isovitexin-7-O-glucoside(Saponarin)	Flavonoids	Flavones	20310-89-8	3	57780.4
Hmjn004446	594.137	C30H26O13	[M-H]-	Luteolin-7-O-(6''-caffeoyl)rhamnoside	Flavonoids	Flavones	-	3	128456
Lskp211222	580.216	C28H36O13	[M+H]+	syringaresinol-4-O-β-D-glucoside	Lignans and Coumarins	Lignans	-	3	41172
pmp000238	580.143	C26H28O15	[M+H]+	Luteolin-6-C-arabinoside-7-O-glucoside	Flavonoids	Flavones	-	3	50661.5
Hmcp001769	580.143	C26H28O15	[M+H]+	Quercetin-3-O-rhamnosyl(1→2)arabinoside	Flavonoids	Flavonols	-	3	1.367e+06
pmb0566	580.143	C26H28O15	[M+H]+	Luteolin-7-O-glucoside-5-O-arabinoside	Flavonoids	Flavones	-	3	76021.1
Lmqp003887	580.143	C26H28O15	[M+H]+	Kaempferol-3-O-xylosyl(1→2)glucoside	Flavonoids	Flavones	-	1	5.44575e+06
HJAP148	580.143	C26H28O15	[M+H]+	Kaempferol-3-O-sambubioside	Flavonoids	Flavonols	27661-51-4	1	7.20389e+06
Hahn002315	580.216	C28H36O13	[M-H]-	syringaresinol-4-O-β-D-glucopyranoside	Lignans and Coumarins	Lignans	-	2	974264
MWSHC2047	580.216	C28H36O13	[M-H]-	Syringaresinol-4'-O-glucoside; Acanthoside B	Lignans and Coumarins	Lignans	7374-79-0	2	1.19251e+06
Yamn004825	580.216	C28H36O13	[M-H]-	Syringaresinol-4'-O-glucoside	Lignans and Coumarins	Lignans	-	2	324668
pme2493	578.164	C27H30O14	[M+H]+	Kaempferol-3,7-O-dirhamnoside (Kaempferitrin)	Flavonoids	Flavonols	482-38-2	3	227980
Lmyp004081	578.164	C27H30O14	[M+H]+	Isovitexin-2''-O-rhamnoside	Flavonoids	Flavones	-	3	86973.3
pme3227	578.164	C27H30O14	[M+H]+	Vitexin-2''-O-rhamnoside	Flavonoids	Flavones	64820-99-1	3	128752
MWSN0165	578.164	C27H30O14	[M-H]-	Apigenin-7-O-rutinoside (Isorhoifolin)	Flavonoids	Flavones	552-57-8	3	1.58995e+07
MWSN0171	578.164	C27H30O14	[M-H]-	Apigenin-7-O-neohesperidoside (Rhoifolin)	Flavonoids	Flavones	17306-46-6	3	1.53661e+07
Lbhp011911	576.148	C27H28O14	[M+H]+	Sinapyl fraxin	Lignans and Coumarins	Coumarins	-	3	114546
Zbsn004974	576.127	C30H24O12	[M-H]-	Procyanidin A2	Tannins	Proanthocyanidins	41743-41-3	3	102201
pmn001735	570.159	C25H30O15	[M-H]-	Oleuropeinic acid	Terpenoids	Monoterpenoids	96382-90-0	3	164343
Lmmp003306	566.127	C25H26O15	[M+H]+	Quercetin-3-O-xylosyl(1→2)arabinoside	Flavonoids	Flavonols	-	3	64588.3
Lmtp002474	564.148	C26H28O14	[M+H]+	Apigenin-6-C-(2''-glucosyl)arabinoside	Flavonoids	Flavones	-	3	106269
Hmcp001858	564.148	C26H28O14	[M+H]+	Kaempferol-3-O-arabinoside-7-O-rhamnoside	Flavonoids	Flavonols	-	3	699917
Smhp004476	564.148	C26H28O14	[M+H]+	Isovitexin-2''-O-xyloside	Flavonoids	Flavones	-	3	175641
HJAP064	564.111	C25H24O15	[M+H]+	Isorhamnetin-3-O-(6''-malonyl)glucoside*	Flavonoids	Flavonols	-	3	2.06817e+06
pma0760	564.111	C25H24O15	[M+H]+	3'-O-Methyltricetin-7-O-(6''-malonyl)glucoside*	Flavonoids	Flavones	-	3	2.09383e+06
Qayp005303	558.231	C26H38O13	[M+H]+	2''-Hydroxyjasminin	Terpenoids	Monoterpenoids	121979-15-5	3	128118
pma0702	557.274	C29H39N3O8	[M+H]+	N1,N8-Bis(sinapoyl)spermidine	Alkaloids	Phenolamine	-	3	775392
Lhnp110102	556.179	C25H32O14	[M+H]+	10-Hydroxyoleuropein	Terpenoids	Monoterpenoids	84638-44-8	3	292381
Lmsn004472	556.179	C25H32O14	[M-H]-	2''-Hydroxyoleuropein	Terpenoids	Monoterpenoids	326491-77-4	3	2.37738e+06
Lmmn002260	552.221	C27H36O12	[M-H]-	5'-Methoxyisolariciresinol-9'-O-glucoside	Lignans and Coumarins	Lignans	-	3	1.26226e+06
pmp000589	550.096	C24H22O15	[M+H]+	Quercetin-7-O-(6''-malonyl)glucoside	Flavonoids	Flavonols	98767-37-4	1	1.99398e+07
Hmln002355	550.205	C27H34O12	[M-H]-	5'-Methoxymatairesinoside	Lignans and Coumarins	Lignans	1691201-82-7	2	202669
Zmhp006502	548.117	C25H24O14	[M+H]+	Kaempferide-3-O-(6''-malonyl)glucoside	Flavonoids	Flavonols	-	3	238573
pmb0608	548.117	C25H24O14	[M+H]+	Chrysoeriol-7-O-(6''-malonyl)glucoside	Flavonoids	Flavones	-	3	327200
Lmsn003628	548.174	C23H32O15	[M-H]-	6'-O-Sinapoylsucrose*	Phenolic acids	Phenolic acids	-	3	159298
pmn001671	548.174	C23H32O15	[M-H]-	Furanofructosyl-α-D-(6-mustard acyl)glucoside*	Phenolic acids	Phenolic acids	-	3	68353.3
pmn001672	548.174	C23H32O15	[M-H]-	Furanofructosyl-α-D-(3-mustard acyl)glucoside*	Phenolic acids	Phenolic acids	-	3	128839
Lhmp121007	538.205	C26H34O12	[M+H]+	Tanegoside	Lignans and Coumarins	Lignans	-	3	45463.8
Lmnn102609	540.184	C25H32O13	[M-H]-	10-Hydroxyligustroside	Terpenoids	Monoterpenoids	-	3	1.75045e+07
Smnn005560	540.184	C25H32O13	[M-H]-	Oleuropein	Terpenoids	Monoterpenoids	32619-42-4	3	8.29245e+06
Lmdn001925	538.205	C26H34O12	[M-H]-	Olivil-4'-O-glucoside	Lignans and Coumarins	Lignans	76880-93-8	2	1.78233e+06
Zmdn003480	538.205	C26H34O12	[M-H]-	Cycloolivil-6-O-glucoside	Lignans and Coumarins	Lignans	-	3	818857
Lmmn002484	538.205	C26H34O12	[M-H]-	Cycloolivil-4''-O-glucoside	Lignans and Coumarins	Lignans	-	3	81089.5
Labp005025	534.137	C25H26O13	[M+H]+	Malonyl isoSakuranin	Flavonoids	Flavanones	-	2	2.15236e+07
Lmtp002822	534.137	C25H26O13	[M+H]+	Apigenin-6-C-arabinoside-8-C-xyloside*	Flavonoids	Flavones	-	3	196926
Lmtp002942	534.137	C25H26O13	[M+H]+	Apigenin-6,8-di-C-arabinoside*	Flavonoids	Flavones	-	3	221039
Lmmp003817	534.101	C24H22O14	[M+H]+	Kaempferol-3-O-(6''-malonyl)glucoside*	Flavonoids	Flavonols	81149-02-2	1	2.72573e+07
Lmdp004892	534.101	C24H22O14	[M+H]+	Kaempferol-3-O-(6''-malonyl)galactoside*	Flavonoids	Flavonols	-	1	2.72309e+07
mws1642	534.21	C27H34O11	[M-H]-	Phillyrin	Lignans and Coumarins	Lignans	487-41-2	3	65785.4
Lbhp011908	532.122	C25H24O13	[M+H]+	Caffeyl fraxin	Lignans and Coumarins	Coumarins	-	3	490728
MWStz043	530.142	C26H26O12	[M+H]+	3,4-Di-O-caffeoylquinic acid methyl ester	Phenolic acids	Phenolic acids	114637-83-1	3	419900
Zbfn006124	532.158	C26H28O12	[M-H]-	2,6-Di-Feruloyl glucoside	Phenolic acids	Phenolic acids	-	3	890608
Lmbn001181	532.143	C22H28O15	[M-H]-	Fraxetin-7,8-di-O-glucoside	Lignans and Coumarins	Coumarins	-	2	248621
Wafn004288	466.241	C21H38O11	[M+CH3COOH-H]-	7-Hydroxy-3,7-Dimethyl-2-Octenyl 6-O-Alpha-L-Arabinofuranosyl-Beta-D-Glucopyranoside	Others	Others	-	1	280931
Zmdn003685	526.169	C24H30O13	[M-H]-	Demethyloleuropein	Terpenoids	Monoterpenoids	52077-55-1	3	3.86879e+06
Cmsp005051	522.21	C26H34O11	[M+H]+	Isolariciresinol-9-O-glucoside	Lignans and Coumarins	Lignans	-	3	470876
Lmtn003096	524.226	C26H36O11	[M-H]-	Secoisolariciresinol 4-O-glucoside	Lignans and Coumarins	Lignans	-	2	6.99178e+06
Zmdn005723	524.189	C25H32O12	[M-H]-	Isoligustroside	Terpenoids	Monoterpenoids	108789-18-0	3	3.43154e+06
Lhmp121004	520.194	C26H32O11	[M+H]+	Symplocosin*	Lignans and Coumarins	Lignans	11042-30-1	1	1.08253e+07
HJN083	522.21	C26H34O11	[M-H]-	Lariciresinol-4'-O-glucoside	Lignans and Coumarins	Lignans	143663-00-7	1	3.75529e+06
Lmmn002274	522.21	C26H34O11	[M-H]-	Isolariciresinol-9'-O-glucoside*	Lignans and Coumarins	Lignans	63358-12-3	1	1.34566e+07
Lmyn003971	522.21	C26H34O11	[M-H]-	Dihydrodehydrodiconiferyl alcohol-4-O-glucoside*	Lignans and Coumarins	Lignans	-	1	1.41958e+07
Lmsp003655	520.194	C26H32O11	[M+H]+	Dehydrodiconiferyl alcohol-gamma'-O-glucoside*	Lignans and Coumarins	Lignans	-	1	1.63059e+07
Cmsp003083	520.194	C26H32O11	[M+H]+	Dehydrodiconiferyl alcohol-4-O-glucoside*	Lignans and Coumarins	Lignans	107870-88-2	1	1.35359e+07
Smnp005894	520.158	C25H28O12	[M+H]+	6'-O-Cinnamoyl-8-Epi-Arygioside	Phenolic acids	Phenolic acids	-	1	2.97153e+06
pmn001378	520.194	C26H32O11	[M-H]-	Pinoresinol-4-O-glucoside	Lignans and Coumarins	Lignans	41607-20-9	1	6.0432e+06
Jmwn006041	520.194	C26H32O11	[M-H]-	Dehydrodiconiferylalcohol-9'-O-glucoside	Lignans and Coumarins	Lignans	-	3	274111
pmn001740	520.158	C25H28O12	[M-H]-	6'-cis-Cinnamoyl-8-epikingisidic acid	Phenolic acids	Phenolic acids	-	3	4.26819e+06
pmn001739	520.158	C25H28O12	[M-H]-	6'-Trans-Cinnamoyl-8-epikingisidic acid	Phenolic acids	Phenolic acids	-	3	565491
pmp000585	518.106	C24H22O13	[M+H]+	Apigenin-7-O-(6''-malonyl)glucoside	Flavonoids	Flavones	86546-87-4	3	54680
Li512111	520.122	C24H24O13	[M-H]-	Isorhamnetin-3-O-(6''-acetylglucoside)	Flavonoids	Flavonols	-	3	528361
Lbhp011920	516.148	C22H28O14	[M+H]+	Scopoletin 7-O-β-D-Sophoroside	Lignans and Coumarins	Coumarins	-	3	157279
Zbfn005497	518.142	C25H26O12	[M-H]-	2-Feruloyl-6-caffeoyl glucoside	Phenolic acids	Phenolic acids	-	3	167629
Wafn002874	516.148	C22H28O14	[M-H]-	4-O-(4'-O-alpha-D-Glucopyranosyl)caffeoylquinic acid	Phenolic acids	Phenolic acids	1401352-62-2	2	4.43027e+06
Li512115	516.127	C25H24O12	[M-H]-	Isochlorogenic acid B	Phenolic acids	Phenolic acids	14534-61-3	3	54401.2
Wmzn002116	516.127	C25H24O12	[M-H]-	3,5-Dicaffeoylquinic acid	Phenolic acids	Phenolic acids	-	2	1.19059e+06
mws1584	516.127	C25H24O12	[M-H]-	1,3-O-Dicaffeoylquinic Acid (Cynarin)	Phenolic acids	Phenolic acids	30964-13-7	2	8.82435e+06
Zmdn004266	510.174	C24H30O12	[M-H]-	Syringopicrogenin B	Terpenoids	Monoterpenoids	-	3	6.46743e+07
Zmdn003541	508.195	C25H32O11	[M-H]-	Syringafghanoside	Terpenoids	Monoterpenoids	-	3	2.09057e+06
Lagp003663	506.142	C24H26O12	[M+H]+	7,3',4'-Trihydroxyquercetin glucoside	Flavonoids	Flavones	-	3	194588
Lajp006434	506.142	C24H26O12	[M+H]+	3',5'-dihydroxy-5,7,4'-trimethoxyflavone glucoside	Flavonoids	Flavones	-	3	100243
Zmsp004363	506.106	C23H22O13	[M+H]+	Quercetin-3-O-(6''-O-acetyl)glucoside	Flavonoids	Flavonols	-	3	771414
pmn001643	506.215	C26H34O10	[M-H]-	Isolariciresinol-9'-O-rhamnoside (Aviculin)	Lignans and Coumarins	Lignans	156765-33-2	3	51593.3
Zbfn004397	506.142	C24H26O12	[M-H]-	2-O-caffeoyl-5-O-(3-hydroxy-4-phenoxy)-6-acetylglucose	Phenolic acids	Phenolic acids	-	2	139403
Hmln002199	506.106	C23H22O13	[M-H]-	Quercetin-3-O-(6''-O-acetyl)galactoside	Flavonoids	Flavonols	-	1	3.02744e+07
Lbhp011918	502.132	C21H26O14	[M+H]+	Esculin glucoside	Lignans and Coumarins	Coumarins	-	3	20823.4
Lmsn002288	504.148	C21H28O14	[M-H]-	1-O-Caffeoyl-(6-O-glucosyl)-β-D-glucose	Phenolic acids	Phenolic acids	-	2	282622
Zbjn005825	504.127	C24H24O12	[M-H]-	Kaempferide-3-O-(6'-O-acetyl)glucoside	Flavonoids	Flavonols	-	3	37038.4
Lmsn004970	504.127	C24H24O12	[M-H]-	3,6-Di-O-caffeoyl glucose*	Phenolic acids	Phenolic acids	-	3	660466
Lmsn004322	504.127	C24H24O12	[M-H]-	1,6-Di-O-caffeoyl-β-D-glucose*	Phenolic acids	Phenolic acids	-	3	361060
pmn001642	504.09	C23H20O13	[M-H]-	Kaempferol-3-O-(2''-O-acetyl)glucuronide	Flavonoids	Flavonols	-	3	248988
Zbfn006009	502.147	C25H26O11	[M-H]-	2-Feruloyl-6-(4-hydroxycinnamoyl)glucoside	Phenolic acids	Phenolic acids	-	2	540484
mad2394	502.111	C24H22O12	[M-H]-	Sinapoyl-p-coumaroyltartaric acid	Phenolic acids	Phenolic acids	-	3	110816
Zblp004582	498.208	C24H34O11	[M+H]+	Rengyol-glucose-Sinapoyl	Phenolic acids	Phenolic acids	-	3	163003
pmb3064	500.153	C22H28O13	[M-H]-	3-O-p-Coumaroylquinic acid-O-glucoside	Phenolic acids	Phenolic acids	-	2	99326
Zbjn003642	500.155	C22H28O13	[M-H]-	1-O-rhamnose-3-O-Caffeoyl Quinic Acid	Phenolic acids	Phenolic acids	-	2	495685
pmb3061	500.153	C22H28O13	[M-H]-	5-O-p-Coumaroylquinic acid O-glucoside	Phenolic acids	Phenolic acids	-	3	53298
pma0170	497.253	C27H35N3O6	[M+H]+	N',N''-Diferuloylspermidine	Alkaloids	Phenolamine	-	3	135644
Lmdn005113	494.179	C24H30O11	[M-H]-	Syringopicroside	Terpenoids	Monoterpenoids	29118-80-7	3	3.29255e+08
Zmln000668	494.127	C19H26O15	[M-H]-	Monogalloyl-diglucose	Phenolic acids	Phenolic acids	-	2	206770
Lmtn002997	494.106	C22H22O13	[M-H]-	Mearnsetin-3-O-glucoside	Flavonoids	Flavones	-	1	1.20449e+06
Lmsn002937	494.106	C22H22O13	[M-H]-	1-O-Caffeoyl-6-O-galloyl-β-D-glucose	Phenolic acids	Phenolic acids	-	3	1.16021e+06
Lmsn004321	494.106	C22H22O13	[M-H]-	1-O-Caffeoyl-3-O-galloyl-β-D-glucose	Phenolic acids	Phenolic acids	-	3	138920
Wbmp003594	491.288	C27H41NO7	[M+H]+	6-acetyldelpheline	Alkaloids	Alkaloids	-	2	9.33764e+06
Wagp004812	490.147	C24H26O11	[M+H]+	5-Hydroxy-6,7,4'-Trimethoxyflavone 5-O-glucoside	Flavonoids	Flavones	-	3	4.52589e+06
Wasn005803	492.127	C23H24O12	[M-H]-	Protocatechuic acid 4-O-(6''-O-Feruloyl)Glucoside*	Phenolic acids	Phenolic acids	-	1	611507
Lmmp003903	490.111	C23H22O12	[M+H]+	Kaempferol-3-O-(2''-O-acetyl)glucoside	Flavonoids	Flavonols	-	3	264331
WaYn005157	492.127	C23H24O12	[M-H]-	Gentisic acid 2-O-(6''-O-Feruloyl)Glucoside*	Phenolic acids	Phenolic acids	-	1	580811
Wayn005368	492.09	C22H20O13	[M-H]-	3,3'-Di-O-Methylellagic acid 4'-glucoside	Tannins	Tannin	51803-68-0	3	93020.3
Wayn004064	492.054	C21H16O14	[M-H]-	3'-O-Methylellagic acid-4-O-glucuronide	Tannins	Tannin	-	3	199028
Lskp211257	488.35	C30H48O5	[M+H]+	2,3,23-Trihydroxyurs-12-en-28-oic acid (Asiatic acid)	Terpenoids	Triterpene	464-92-6	3	350497
Lmmn003398	490.111	C23H22O12	[M-H]-	Kaempferol-3-O-(6''-O-acetyl)glucoside	Flavonoids	Flavonols	-	3	1.34558e+07
Lasp002993	486.189	C26H30O9	[M+H]+	Isobavachalcone glucoside	Flavonoids	Chalcones	-	1	1.96971e+06
Zbfn002169	488.153	C21H28O13	[M-H]-	3'-p-Coumaroyl-sucrose	Phenolic acids	Phenolic acids	-	3	25163.1
pmb2987	488.132	C24H24O11	[M-H]-	Acacetin-7-O-(6''-O-acetyl)glucoside	Flavonoids	Flavones	-	3	493989
Zbfn005376	488.132	C24H24O11	[M-H]-	2-Caffeoyl-6-(4-hydroxycinnamoyl)glucoside	Phenolic acids	Phenolic acids	-	2	83787.3
HJN104	482.106	C21H22O13	[M-H]-	Dihydromyricetin-3-O-glucoside	Flavonoids	Flavanonols	-	3	160119
pmb3066	482.142	C22H26O12	[M-H]-	5-O-p-Coumaroylshikimic acid O-glucoside	Phenolic acids	Phenolic acids	-	2	136996
Wchn003633	482.142	C22H26O12	[M-H]-	4'-Hydroxy-2'-Methoxyphenol 1-O-Beta-D-(6-O-Syringoyl) Glucopyranoside	Phenolic acids	Phenolic acids	-	1	7.59889e+06
pmb3072	482.142	C22H26O12	[M-H]-	3-O-p-Coumaroylshikimic acid-O-glucoside	Phenolic acids	Phenolic acids	-	3	191999
Lmcp101903	478.147	C23H26O11	[M+H]+	Desrhamnosylisoacteoside	Phenolic acids	Phenolic acids	-	1	2.38779e+06
Lmcp101902	478.147	C23H26O11	[M+H]+	Desrhamnosylacteoside*	Phenolic acids	Phenolic acids	-	1	2.63178e+06
pmp000681	478.147	C23H26O11	[M+H]+	Calceolarioside A*	Phenolic acids	Phenolic acids	84744-28-5	1	2.45852e+06
Lmjp002906	478.111	C22H22O12	[M+H]+	Rhamnetin-3-O-Glucoside*	Flavonoids	Flavonols	27875-34-9	1	1.14367e+07
Hmgp002148	478.111	C22H22O12	[M+H]+	Nepetin-7-O-alloside*	Flavonoids	Flavones	-	1	4.37619e+06
Lmjp003044	478.111	C22H22O12	[M+H]+	Isorhamnetin-3-O-Glucoside*	Flavonoids	Flavonols	5041-82-7	1	2.07936e+06
Lmjp003295	478.111	C22H22O12	[M+H]+	6-Methoxykaempferol-3-O-glucoside*	Flavonoids	Flavonols	63422-27-5	1	1.02863e+07
pma0214	478.111	C22H22O12	[M+H]+	6-C-Methylquercetin-3-O-glucoside*	Flavonoids	Flavonols	-	3	7.58008e+06
Zbsp004450	478.111	C22H22O12	[M+H]+	3'-O-Methyltricetin-7-O-glucoside*	Flavonoids	Flavones	-	3	593686
Zbsp003857	478.111	C22H22O12	[M+H]+	3'-O-Methyltricetin-5-O-glucoside	Flavonoids	Flavones	-	3	276217
pmp000172	476.132	C23H24O11	[M+H]+	5,2'-Dihydroxy-7,8-dimethoxyflavone glycoside	Flavonoids	Flavones	-	3	729774
Zmhn002764	478.111	C22H22O12	[M-H]-	4-O-(6'-O-Glucosylcaffeoyl)-3,4-dihydroxybenzoic acid	Phenolic acids	Phenolic acids	-	2	2.38555e+06
Wayn004109	478.075	C21H18O13	[M-H]-	3'-O-Methylellagic acid 4-O-beta-D-glucoside	Tannins	Tannin	-	3	391590
Zmhn004909	478.075	C21H18O13	[M-H]-	3,4-Digalloylshikimic acid	Phenolic acids	Phenolic acids	-	3	44771.3
Wafp004334	475.184	C24H29NO9	[M+H]+	N-Feruloyltyramine 4'-glucoside	Alkaloids	Phenolamine	-	2	141145
Wafp004641	475.184	C24H29NO9	[M+H]+	N-Feruloyltyramine 4-glucoside	Alkaloids	Phenolamine	-	3	5.68489e+06
pmp000581	474.116	C23H22O11	[M+H]+	Apigenin-7-O-(6''-acetyl)glucoside	Flavonoids	Flavones	72741-92-5	3	81816.3
pmb1912	473.166	C20H23N7O7	[M+H]+	10-Formyltetrahydrofolic Acid	Alkaloids	Alkaloids	2800-34-2	1	1.46535e+08
Zbfn005854	472.137	C24H24O10	[M-H]-	2,6-Di-(4-hydroxycinnamoyl)glucoside	Phenolic acids	Phenolic acids	-	3	171997
Lazn003560	470.179	C22H30O11	[M-H]-	Methoxy-erythro-Guaiacyl glycerol β-threo-syringyl glycerol ether	Lignans and Coumarins	Lignans	-	2	1.01131e+06
Hmmp002121	468.069	C23H16O11	[M+H]+	Isorhamnetin-3-O-gallate	Flavonoids	Flavonols	-	3	3.3574e+07
Wasn003913	468.09	C20H20O13	[M-H]-	Protocatechuic acid 4-O-(6''-O-Galloy)Glucoside	Phenolic acids	Phenolic acids	-	3	403587
Lmfn001344	468.09	C20H20O13	[M-H]-	Maplexin C (2,3-Di-O-Galloyl-1,5-Anhydro-D-Glucitol)	Phenolic acids	Phenolic acids	-	3	123080
Lmpp005784	464.096	C21H20O12	[M+H]+	6-Methoxyquercetin-3-O-Xyloside	Flavonoids	Flavonols	-	3	549101
Wasn004683	466.111	C21H22O12	[M-H]-	Protocatechuic acid 1-O-(Glucosylvanilloyl)	Phenolic acids	Phenolic acids	-	3	1.67183e+06
Smgp004575	464.096	C21H20O12	[M+H]+	Quercetin-5-O-β-D-glucoside*	Flavonoids	Flavonols	-	1	6.28516e+07
Lmdp003286	464.096	C21H20O12	[M+H]+	Quercetin-3-O-alloside; Isohyperoside*	Flavonoids	Flavonols	35589-21-0	1	2.02838e+08
pmp001309	464.096	C21H20O12	[M+H]+	6-Hydroxykaempferol-7-O-glucoside	Flavonoids	Flavonols	-	1	1.25215e+08
Lmmp004257	462.116	C22H22O11	[M+H]+	6-C-Methylquercetin-3-O-rhamnoside	Flavonoids	Flavonols	-	3	121319
Lmjp003655	462.116	C22H22O11	[M+H]+	6-C-MethylKaempferol-3-glucoside	Flavonoids	Flavonols	-	3	1.28503e+06
mws1329	464.096	C21H20O12	[M-H]-	Quercetin-7-O-glucoside	Flavonoids	Flavonols	491-50-9	1	5.93321e+07
mws0856	464.096	C21H20O12	[M-H]-	Quercetin-4'-O-glucoside (Spiraeoside)*	Flavonoids	Flavonols	20229-56-5	2	6.01269e+07
mws0091	464.096	C21H20O12	[M-H]-	Quercetin-3-O-glucoside (Isoquercitrin)	Flavonoids	Flavonols	482-35-9	1	8.46102e+07
mws0061	464.096	C21H20O12	[M-H]-	Quercetin-3-O-galactoside (Hyperin)	Flavonoids	Flavonols	482-36-0	1	617382
Hmcn001884	464.096	C21H20O12	[M-H]-	6-Hydroxyluteolin 5-glucoside*	Flavonoids	Flavones	-	2	262030
Wmcn000039	462.174	C20H30O12	[M-H]-	decaffeoylverbascoside	Phenolic acids	Phenolic acids	-	1	2.15681e+07
Hmgn001278	462.174	C20H30O12	[M-H]-	Verbasoside	Phenolic acids	Phenolic acids	61548-34-3	2	8.22791e+06
Lmdn004974	462.153	C23H26O10	[M-H]-	Syringalide A	Phenolic acids	Phenolic acids	110344-60-0	3	936588
Lmmn006022	462.116	C22H22O11	[M-H]-	Rhamnetin-3-O-rhamnoside	Flavonoids	Flavonols	20188-83-4	3	165920
Wasn005682	462.116	C22H22O11	[M-H]-	Protocatechuic acid 4-O-(6''-O-p-Coumaroyl)Glucoside	Phenolic acids	Phenolic acids	-	1	1.05159e+06
WaYn005032	462.116	C22H22O11	[M-H]-	Gentisic acid 2-O-(6''-O-p-coumaroyl)Glucoside	Phenolic acids	Phenolic acids	-	2	238070
pmb3012	462.116	C22H22O11	[M-H]-	Chrysoeriol-7-O-glucoside	Flavonoids	Flavones	19993-32-9	3	2.11781e+06
Zbrn006627	462.116	C22H22O11	[M-H]-	Chrysoeriol-5-O-glucoside*	Flavonoids	Flavones	-	3	409700
Lmpn006208	462.116	C22H22O11	[M-H]-	8-Methoxykaempferol-7-O-rhamnoside	Flavonoids	Flavonols	-	3	1.23541e+07
Zmhn002750	462.116	C22H22O11	[M-H]-	4-O-(6'-O-Glucosylcaffeoyl)-4-hydroxybenzoic acid	Phenolic acids	Phenolic acids	-	3	926262
Lmsn005754	462.116	C22H22O11	[M-H]-	1-O-Galloyl-2-O-Cinnamoyl-β-D-glucose	Phenolic acids	Phenolic acids	56994-83-3	3	74625
pmb2999	462.116	C22H22O11	[M-H]-	Chrysoeriol-5-O-glucoside	Flavonoids	Flavones	-	3	2.58096e+06
ZBN0217	462.116	C22H22O11	[M-H]-	Chrysoeriol-6-C-glucoside (Isoscoparin)	Flavonoids	Flavones	20013-23-4	3	266649
Zbjn006482	462.116	C22H22O11	[M-H]-	Kaempferide-3-O-glucoside*	Flavonoids	Flavonols	-	3	423936
Zbjn004445	462.08	C21H18O12	[M-H]-	Kaempferol-7-O-glucuronide	Flavonoids	Flavonols	-	3	45996.5
Wayn004278	462.08	C21H18O12	[M-H]-	3-O-Methylellagic acid 4'-rhamnoside	Tannins	Tannin	-	3	55507.8
pmb2654	461.153	C19H27NO12	[M-H]-	Anthranilate-1-O-Sophoroside	Phenolic acids	Phenolic acids	-	3	129950
Labn004481	460.122	C19H24O13	[M-H]-	Gentisic acid-[6''-(3-hydroxy-3-methylglutaryl)]-glucoside	Phenolic acids	Phenolic acids	-	3	160440
Waxn001226	460.122	C19H24O13	[M-H]-	1-Caffeoyl-6-Erythrosyl-Beta-D-Glucose	Phenolic acids	Phenolic acids	-	2	400068
Lmhn002683	458.085	C22H18O11	[M-H]-	p-Coumaroylcaffeoyltartaric acid	Phenolic acids	Phenolic acids	-	3	132867
MWSHC2016	458.085	C22H18O11	[M-H]-	Epigallocatechin-3-O-gallate	Flavonoids	Flavanols	989-51-5	3	44020
mad2085	458.085	C22H18O11	[M-H]-	Caffeoyl-p-coumaroyltartaric acid	Phenolic acids	Phenolic acids	-	3	1.4873e+07
Zmdn002049	452.132	C21H24O11	[M-H]-	Epicatechin-4'-O-β-D-glucopyranoside*	Flavonoids	Flavanols	-	3	199863
Zmdn002400	452.132	C21H24O11	[M-H]-	Epicatechin-3'-O-β-D-glucopyranoside*	Flavonoids	Flavanols	-	3	285148
Zmdn002353	452.132	C21H24O11	[M-H]-	Epicatechin-6-C-β-D-glucopyranoside*	Flavonoids	Flavanols	-	3	273208
Zajn002491	452.132	C21H24O11	[M-H]-	catechin-4-β-D-galactopyranoside*	Flavonoids	Flavanols	-	3	239744
HJN041	452.132	C21H24O11	[M-H]-	Epicatechin glucoside	Flavonoids	Flavanols	-	3	141450
Lmlp005236	450.116	C21H22O11	[M+H]+	Dihydrokaempferol-3-O-glucoside	Flavonoids	Flavanonols	31049-08-8	3	628400
Lmsn004797	452.132	C21H24O11	[M-H]-	3-Hydroxyphloretin-4'-O-glucoside	Flavonoids	Chalcones	-	3	201056
Yaan006123	452.096	C20H20O12	[M-H]-	2-O-(4-Hydroxybenzoyl)-6-O-(galloyl)-beta-D-glucopyranose*	Phenolic acids	Phenolic acids	-	1	1.53504e+06
Lmqn005404	452.096	C20H20O12	[M-H]-	4-Hydroxybenzoyl-1-O-(6''-O-galloyl)glucoside*	Phenolic acids	Phenolic acids	-	1	1.64326e+06
mws0045	448.101	C21H20O11	[M+H]+	Quercetin-3-O-rhamnoside(Quercitrin)	Flavonoids	Flavonols	522-12-3	3	818974
mws1299	448.101	C21H20O11	[M+H]+	Luteolin-8-C-glucoside (Orientin)*	Flavonoids	Flavones	28608-75-5	3	468175
Hmpp003270	448.101	C21H20O11	[M+H]+	Luteolin-4'-O-glucoside*	Flavonoids	Flavones	6920-38-3	1	1.30395e+07
MWS20147	448.101	C21H20O11	[M+H]+	Luteolin-3'-O-glucoside	Flavonoids	Flavones	5154-41-6	3	2.50166e+07
Xmyp005654	448.101	C21H20O11	[M+H]+	Kaempferol-4'-O-glucoside*	Flavonoids	Flavonols	52222-74-9	1	120388402
Lmwp003442	448.101	C21H20O11	[M+H]+	Kaempferol-3-O-mannoside（Amoenin）	Flavonoids	Flavonols	-	2	8.74282e+07
Hmcp002316	448.101	C21H20O11	[M+H]+	Isorhamnetin-3-O-arabinoside	Flavonoids	Flavonols	-	3	50166.5
Lmmn004625	450.116	C21H22O11	[M-H]-	Dihydrokaempferol-7-O-glucoside	Flavonoids	Flavanonols	-	3	491468
pmb0550	449.108	C21H21O11+	[M]+	Cyanidin-3-O-glucoside (Kuromanin)	Flavonoids	Anthocyanidins	47705-70-4	3	5.1895e+07
Lmsp004915	448.101	C21H20O11	[M+H]+	Aureusidin-4-O-glucoside*	Flavonoids	Aurones	-	1	2.05789e+07
MWSHY0104	448.101	C21H20O11	[M+H]+	Luteolin-7-O-glucoside (Cynaroside)*	Flavonoids	Flavones	5373-11-5	1	6.14341e+07
MWSHY0016	448.101	C21H20O11	[M+H]+	Luteolin-6-C-glucoside (Isoorientin)*	Flavonoids	Flavones	4261-42-1	3	821810
mws2209	448.101	C21H20O11	[M+H]+	Kaempferol-3-O-glucoside (Astragalin)*	Flavonoids	Flavonols	480-10-4	1	2.75498e+07
Lmlp001118	447.189	C23H29NO8	[M+H]+	3'-Glucosyl-6,7-dihydroxy-N-methyl-benzyltetrahydroisoquinoline	Alkaloids	Isoquinoline alkaloids	-	1	973158
pmp000573	446.121	C22H22O10	[M+H]+	Acacetin-7-O-galactoside	Flavonoids	Flavones	-	2	1.68222e+06
mws0089	448.101	C21H20O11	[M-H]-	Kaempferol-7-O-glucoside	Flavonoids	Flavonols	16290-07-6	3	4.85269e+06
mws0913	448.101	C21H20O11	[M-H]-	Kaempferol-3-O-galactoside (Trifolin)	Flavonoids	Flavonols	23627-87-4	3	4.76833e+06
MWSHY0031	446.085	C21H18O11	[M+H]+	Apigenin-7-O-glucuronide	Flavonoids	Flavones	29741-09-1	3	286050
ZBN0215	446.121	C22H22O10	[M-H]-	Acacetin-6-C-glucoside	Flavonoids	Flavones	-	3	60452.6
Zbln005108	444.163	C20H28O11	[M-H]-	3,4-Dihydroxyallylbenzene-4-O-xylosyl(1→6)glucoside	Phenolic acids	Phenolic acids	-	3	1.11566e+06
Lmhp005550	440.195	C24H28N2O6	[M+H]+	N,N'-Diferuloylputrescine	Alkaloids	Phenolamine	42369-86-8	3	34796.7
Lmlp003024	438.211	C20H30O7N4	[M+H]+	N'-p-Coumaroylagmatine-glucoside	Alkaloids	Phenolamine	-	2	417421
WaYn003112	440.168	C21H28O10	[M-H]-	Erythro-Guaiacylglycerol-β-threo-syringylglycerol Ether	Lignans and Coumarins	Lignans	1313434-74-0	1	5.04762e+06
Zbpn005555	436.137	C21H24O10	[M-H]-	Phloretin-4'-O-glucoside (Trilobatin)*	Flavonoids	Chalcones	4192-90-9	3	115348
mws2118	436.137	C21H24O10	[M-H]-	Phloretin-2'-O-glucoside (Phlorizin)	Flavonoids	Chalcones	60-81-1	3	58787.6
HJN055	436.137	C21H24O10	[M-H]-	Dihydrocharcone-4'-O-glucoside*	Flavonoids	Chalcones	-	3	64724.5
Lmdp003509	434.085	C20H18O11	[M+H]+	Quercetin-3-O-xyloside (Reynoutrin)	Flavonoids	Flavonols	549-32-6	3	280782
Wasn004983	436.101	C20H20O11	[M-H]-	5-Galloyl-6-O-Benzoyl Glucose	Phenolic acids	Phenolic acids	-	2	225099
MWSHY0181	432.106	C21H20O10	[M+H]+	Apigenin-8-C-Glucoside (Vitexin)*	Flavonoids	Flavones	3681-93-4	3	312571
MWSHY0189	432.106	C21H20O10	[M+H]+	Apigenin-7-O-glucoside(Cosmosiin)*	Flavonoids	Flavones	578-74-5	3	782976
MWSHY0008	432.106	C21H20O10	[M+H]+	Apigenin-6-C-glucoside (Isovitexin)*	Flavonoids	Flavones	38953-85-4	3	337002
MWS20148	432.106	C21H20O10	[M+H]+	Apigenin-4'-O-glucoside*	Flavonoids	Flavones	20486-34-4	3	820993
Lman003972	434.121	C21H22O10	[M-H]-	6-O-Caffeoylarbutin	Phenolic acids	Phenolic acids	136172-60-6	3	47775.9
mws4183	434.085	C20H18O11	[M-H]-	Quercetin-3-O-arabinoside	Flavonoids	Flavonols	22255-13-6	3	350210
Lmyn003028	432.163	C19H28O11	[M-H]-	Benzyl-β-gentiobioside*	Phenolic acids	Phenolic acids	56775-64-5	3	247655
Lmtn002324	432.163	C19H28O11	[M-H]-	Benzyl-(2''-O-glucosyl)glucoside*	Phenolic acids	Phenolic acids	-	3	308897
Lakn002075	432.127	C18H24O12	[M-H]-	4-Hydroxybenzoic acid glucosyl xyloside	Phenolic acids	Phenolic acids	-	3	74212.6
MWSN0170	432.106	C21H20O10	[M-H]-	Apigenin-5-O-glucoside	Flavonoids	Flavones	28757-27-9	3	146014
Lmhn002574	432.069	C20H16O11	[M-H]-	Caffeoyl(p-Hydroxybenzoyl)tartaric acid	Phenolic acids	Phenolic acids	-	3	97888.4
Cmbn007148	430.126	C22H22O9	[M-H]-	1-O-Feruloyl-3-O-caffeoylglycerol	Phenolic acids	Phenolic acids	-	3	679013
Lmhn004093	430.09	C21H18O10	[M-H]-	Benzoylferuloyltartaric acid	Phenolic acids	Phenolic acids	-	2	7.84e+06
Lmhp005784	424.2	C24H28N2O5	[M+H]+	p-Coumaroylferuloylcadaverine	Alkaloids	Phenolamine	-	2	205296
pmp000679	404.132	C17H24O11	[M+NH4]+	11-methyl-forsythide	Terpenoids	Monoterpenoids	159598-00-2	3	355028
Lhmp121010	418.163	C22H26O8	[M+H]+	Olivil Monoacetate	Lignans and Coumarins	Lignans	1016974-78-9	1	57009.7
HJAP012	418.09	C20H18O10	[M+H]+	Luteolin-8-C-arabinoside	Flavonoids	Flavones	-	3	92999
Lmbp003668	418.09	C20H18O10	[M+H]+	Kaempferol-3-O-arabinoside	Flavonoids	Flavonols	-	3	417249
Hmhp002834	419.097	C20H19O10+	[M]+	Cyanidin 3-xyloside	Flavonoids	Anthocyanidins	29761-24-8	3	141549
MWS20152	418.163	C22H26O8	[M-H]-	Syringaresinol	Lignans and Coumarins	Lignans	21453-71-4	3	55909.3
Wbwp006298	416.147	C22H24O8	[M+H]+	[(1R,11R,12R,13S)-13-(hydroxymethyl)-1-(3,4,5-trimethoxyphenyl)-5,7,14-trioxatetracyclo[9.2.1.02,10.04,8]tetradeca-2,4(8),9-trien-12-yl]methanol	Lignans and Coumarins	Lignans	-	1	3.95157e+06
Hmsn002948	418.147	C18H26O11	[M-H]-	2-Hydroxyphenol-1-O-glucosyl(6→1)rhamnoside	Phenolic acids	Phenolic acids	-	3	68519.9
Lmyp005932	416.111	C21H20O9	[M+H]+	Apigenin-6-C-fucoside	Flavonoids	Flavones	-	3	603515
Hmgp003664	416.111	C21H20O9	[M+H]+	Apigenin-6-C-rhamnoside	Flavonoids	Flavones	-	3	289094
Lakn002786	418.111	C17H22O12	[M-H]-	Protocatechuic acid xylosyl xyloside	Phenolic acids	Phenolic acids	-	3	383552
Labn004625	416.168	C19H28O10	[M-H]-	2-Phenylethyl beta-primeveroside	Phenolic acids	Phenolic acids	129932-48-5	2	6.46895e+06
Lmhn003494	416.074	C20H16O10	[M-H]-	Caffeoylbenzoyltartaric acid	Phenolic acids	Phenolic acids	-	3	78061.8
pmb0500	410.184	C23H26N2O5	[M+H]+	N-p-Coumaroyl-N'-feruloylputrescine	Alkaloids	Phenolamine	380302-96-5	3	1.38322e+06
Wasn003821	350.194	C16H30O8	[M+CH3COOH-H]-	Glucosyl 3,7-dimethyloct-2-ene-1,6,7-triol	Others	Others	-	1	88596.2
pmp000678	390.116	C16H22O11	[M+NH4]+	Forsythide	Terpenoids	Monoterpenoids	43043-09-0	3	92834.4
Lhmp120917	404.132	C17H24O11	[M+H]+	8-Epikingiside	Terpenoids	Monoterpenoids	-	3	998024
mws0043	402.132	C21H22O8	[M+H]+	Nobiletin (5,6,7,8,3',4'-Hexamethoxyflavone)	Flavonoids	Flavones	478-01-3	3	23415.3
Hagn007569	402.132	C21H22O8	[M-H]-	5,6,7,3',4',5'-hexanmethoxyflavone	Flavonoids	Flavones	-	2	71339.3
Cmjn004337	402.153	C18H26O10	[M-H]-	Benzyl-(2''-O-xylosyl)glucoside*	Phenolic acids	Phenolic acids	-	1	1.62785e+07
Labn003910	402.153	C18H26O10	[M-H]-	Benzyl β-primeveroside*	Phenolic acids	Phenolic acids	-	1	1.55942e+07
Cmbp005948	400.116	C21H20O8	[M+H]+	1-O-p-Hydroxycinnamoyl-3-O-caffeoylglycerol	Phenolic acids	Phenolic acids	-	3	120564
pma0110	398.121	C18H22O10	[M+H]+	4-O-Sinapoylquinic acid	Phenolic acids	Phenolic acids	-	3	72857.3
Lmhn002573	400.101	C17H20O11	[M-H]-	Sinapoylglucuronic acid	Phenolic acids	Phenolic acids	-	1	1.05237e+06
Wayn006004	395.979	C15H8O11S	[M-H]-	3-O-Methylellagic acid 4'-sulfate	Tannins	Tannin	-	3	38895.6
Zmdp004973	392.183	C21H28O7	[M+H]+	Syripinnalignan C	Lignans and Coumarins	Lignans	-	2	105548
Lmmp010562	390.277	C24H38O4	[M+H]+	Diisooctyl Phthalate*	Phenolic acids	Phenolic acids	27554-26-3	3	69923.8
Lmwp011196	390.277	C24H38O4	[M+H]+	Bis(2-ethylhexyl)phthalate*	Phenolic acids	Phenolic acids	117-81-7	3	42665.1
Lhnp110104	390.116	C16H22O11	[M+H]+	Oleoside	Terpenoids	Monoterpenoids	178600-68-5	3	3.3273e+06
MWSHC20159	386.194	C19H30O8	[M+H]+	Roseoside	Others	Ketone compounds	54835-70-0	1	2.62292e+06
Lskp211249	386.173	C22H26O6	[M+H]+	epieudesmin	Lignans and Coumarins	Lignans	-	2	4.20884e+07
Lmzn001582	388.173	C18H28O9	[M-H]-	5'-Glucosyloxyjasmanic acid	Phenolic acids	Phenolic acids	-	2	7.68416e+06
Hagn003556	388.095	C23H16O6	[M-H]-	7-Benzyloxy-5-hydroxy-3',4'-methylenedioxyflavonoid	Flavonoids	Flavones	-	3	6.87927e+06
Lmbp003208	384.106	C17H20O10	[M+H]+	Fraxidin-8-O-glucoside	Lignans and Coumarins	Coumarins	-	3	403061
Lmjp003090	384.106	C17H20O10	[M+H]+	Isofraxidin-7-O-glucoside	Lignans and Coumarins	Coumarins	483-91-0	3	149828
Zmhn002227	386.121	C17H22O10	[M-H]-	4-O-Glucosyl-sinapate	Phenolic acids	Phenolic acids	-	3	2.24396e+06
HJN003	386.121	C17H22O10	[M-H]-	1-O-Sinapoyl-β-D-glucose	Phenolic acids	Phenolic acids	-	3	2.83358e+06
Wasn003200	386.085	C16H18O11	[M-H]-	O-Feruloylgalactaric acid	Phenolic acids	Phenolic acids	-	1	3.54748e+06
Wafn002491	386.085	C16H18O11	[M-H]-	2-O-Feruloylglucaric Acid	Phenolic acids	Phenolic acids	-	2	43962.2
Wdtp010604	382.199	C20H30O7	[M+H]+	4-Octylphenol-1-O-glucuronide	Phenolic acids	Phenolic acids	-	1	178276
Wayn001856	380.041	C13H16O11S	[M-H]-	4-Hydroxybenzoic acid 4-(6-O-sulfo)glucopyranoside	Phenolic acids	Phenolic acids	-	2	6.86037e+06
Zmdn104977	378.168	C20H26O7	[M-H]-	Syringopicrogenin E*	Terpenoids	Monoterpenoids	-	3	805061
Zmdn004977	378.168	C20H26O7	[M-H]-	Syringopicrogenin D*	Terpenoids	Monoterpenoids	-	3	825369
Lhnp110107	376.152	C20H24O7	[M+H]+	Cycloolivil	Lignans and Coumarins	Lignans	3064-05-9	2	405771
pmb0108	374.1	C19H18O8	[M+H]+	Feruloyl syringic acid	Phenolic acids	Phenolic acids	-	3	1.77199e+06
Zmdn005358	374.137	C20H22O7	[M-H]-	Vladinol D	Lignans and Coumarins	Lignans	-	3	435862
Lmbn002160	374.137	C20H22O7	[M-H]-	8-Hydroxypinoresinol	Lignans and Coumarins	Lignans	81426-17-7	3	200283
WaYn002313	374.121	C16H22O10	[M-H]-	Homosyringic Acid 4'-O-Glucoside	Phenolic acids	Phenolic acids	-	2	1.41109e+06
Wasn002933	374.121	C16H22O10	[M-H]-	1-O-(3,4,5-Trimethoxybenzoyl)-B-D-Glucopyranoside	Phenolic acids	Phenolic acids	-	2	6.83487e+06
Labn002716	374.085	C15H18O11	[M-H]-	galloyl acetyl glucoside	Phenolic acids	Phenolic acids	-	3	207974
mws0011	372.142	C17H24O9	[M-H]-	Syringin	Phenolic acids	Phenolic acids	118-34-3	2	4.8819e+08
Lmbp002309	370.126	C17H22O9	[M+H]+	Sinapaldehyde-4-O-Glucoside	Phenolic acids	Phenolic acids	154461-65-1	2	3.27788e+06
pmb3317	372.106	C16H20O10	[M-H]-	Quinacyl syringic acid	Phenolic acids	Phenolic acids	-	3	1.2165e+06
Lmbp002255	370.09	C16H18O10	[M+H]+	Fraxetin-8-O-glucoside (Fraxin)	Lignans and Coumarins	Coumarins	524-30-1	3	530262
Waln002782	372.106	C16H20O10	[M-H]-	1'-Galactoyl Ferulic acid	Phenolic acids	Phenolic acids	-	3	358556
Qmdp090606	370.201	C22H28NO4+	[M]+	N-Methyltetrahydropalmatine	Alkaloids	Alkaloids	47528-98-3	1	317150
pmb0752	368.111	C17H20O9	[M+H]+	3-O-Feruloylquinic acid*	Phenolic acids	Phenolic acids	1899-29-2	2	333744
pma3724	368.111	C17H20O9	[M+H]+	1-O-Feruloylquinic acid	Phenolic acids	Phenolic acids	-	3	2.4339e+06
Zalp003512	368.111	C17H20O9	[M+H]+	methyl 5-caffeoylquinate*	Phenolic acids	Phenolic acids	-	2	453762
Zalp003488	368.111	C17H20O9	[M+H]+	4-O-Caffeoylquinic acid methyl ester*	Phenolic acids	Phenolic acids	123372-74-7	2	246059
mws0179	368.111	C17H20O9	[M-H]-	Chlorogenic acid methyl ester	Phenolic acids	Phenolic acids	29708-87-0	2	1.3391e+07
pmn001657	366.204	C20H30O6	[M-H]-	Dehydrocinnzeylanol	Phenolic acids	Phenolic acids	-	2	483803
Lskp211262	362.173	C20H26O6	[M+H]+	Secoisolariciresinol	Lignans and Coumarins	Lignans	29388-59-8	2	257997
Zmdn005806	364.152	C19H24O7	[M-H]-	syringopicrogenin C	Terpenoids	Monoterpenoids	-	3	1.32963e+06
Lhbp111734	360.157	C20H24O6	[M+H]+	Isolariciresinol	Lignans and Coumarins	Lignans	548-29-8	3	1.2999e+06
pmp000673	360.157	C20H24O6	[M+H]+	Lariciresinol	Lignans and Coumarins	Lignans	27003-73-2	2	107815
Zmdp006307	358.142	C20H22O6	[M+H]+	sanshodiol	Lignans and Coumarins	Lignans	-	2	445423
Sazp007852	358.142	C20H22O6	[M+H]+	Dihydrocubebin	Lignans and Coumarins	Lignans	24563-03-9	1	51954.5
Lmsp004450	358.142	C20H22O6	[M+H]+	Dehydrodiconiferyl alcohol	Lignans and Coumarins	Lignans	4263-87-0	2	660298
Wagp007572	358.105	C19H18O7	[M+H]+	Quercetin 3,5,7,3'-tetramethyl ether	Flavonoids	Flavones	-	3	119140
MWSHC2022	360.106	C15H20O10	[M-H]-	Glucosyringic acid	Phenolic acids	Phenolic acids	33228-65-8	2	7.78811e+06
Wafn002827	358.126	C16H22O9	[M-H]-	Dihydroferulic acid glucoside	Phenolic acids	Phenolic acids	-	2	343373
Walp003918	356.111	C16H20O9	[M+H]+	1-O-p-Coumaroylsedoheptulose	Phenolic acids	Phenolic acids	-	3	184918
Walp001919	356.074	C15H16O10	[M+H]+	1-O-p-Coumaroylgalactaric acid	Phenolic acids	Phenolic acids	-	2	168119
Wbwp008912	354.11	C20H18O6	[M+H]+	Hinokinin	Lignans and Coumarins	Lignans	26543-89-5	1	5.95885e+06
Hmhn003518	356.111	C16H20O9	[M-H]-	4-O-β-D-glucopyranosylferulic acid*	Phenolic acids	Phenolic acids	-	3	1.74775e+06
Lmhp001671	354.095	C16H18O9	[M+H]+	Noreugenin-7-O-glucoside*	Others	Others	-	1	8.6957e+06
MWSprf004	354.095	C16H18O9	[M+H]+	Neochlorogenic acid (5-O-Caffeoylquinic acid)*	Phenolic acids	Phenolic acids	906-33-2	1	1.90043e+07
Lcyp000676	354.095	C16H18O9	[M+H]+	Isoscopoletin-β-D-glucoside*	Lignans and Coumarins	Coumarins	20186-29-2	1	2.49408e+07
MWSHC2062	356.111	C16H20O9	[M-H]-	Ferulic β-glucoside	Phenolic acids	Phenolic acids	14364-12-6	1	5.44908e+06
Hmmn002544	356.111	C16H20O9	[M-H]-	Ferulic acid-4-O-glucoside	Phenolic acids	Phenolic acids	117405-51-3	2	690591
Zmhn002334	356.111	C16H20O9	[M-H]-	6-O-Feruloyl-β-D-glucose	Phenolic acids	Phenolic acids	137887-25-3	2	1.26381e+06
zjgp122321	354.095	C16H18O9	[M+H]+	4-O-acetyl-3-O-caffeoyl-2-C-methyl-D-erythronate*	Others	Others	-	1	1.36641e+07
Lmsn003318	356.111	C16H20O9	[M-H]-	1-O-Feruloyl-β-D-glucose*	Phenolic acids	Phenolic acids	7196-71-6	3	1.65833e+06
Wasn002902	356.074	C15H16O10	[M-H]-	O-p-Coumaroylgalactaric acid	Phenolic acids	Phenolic acids	-	1	1.87255e+07
Hagn002504	356.09	C19H16O7	[M-H]-	5,7,5'-Trimethoxy-3',4'-methylenedioxyflavonoid	Flavonoids	Flavones	-	3	1.39585e+08
MWStz202	352.142	C20H20N2O4	[M+H]+	cis-Moschamine	Alkaloids	Plumerane	193224-24-7	3	39340.8
pmb0770	352.142	C20H20N2O4	[M+H]+	N-Feruloylserotonin	Alkaloids	Plumerane	68573-23-9	3	26832.4
pmb0808	352.079	C16H16O9	[M+H]+	Esculetin-6-O-quinic acid	Lignans and Coumarins	Coumarins	-	3	360332
mws2108	354.095	C16H18O9	[M-H]-	Cryptochlorogenic acid (4-O-Caffeoylquinic acid)*	Phenolic acids	Phenolic acids	905-99-7	1	1.50825e+08
mws0178	354.095	C16H18O9	[M-H]-	Chlorogenic acid (3-O-Caffeoylquinic acid)*	Phenolic acids	Phenolic acids	327-97-9	1	4.894e+07
Wacn003131	354.059	C15H14O10	[M-H]-	2-O-P-Coumaroylhydroxycitric Acid	Phenolic acids	Phenolic acids	-	3	536904
pma0633	348.252	C19H32N4O2	[M+H]+	N-p-Coumaroylspermine	Alkaloids	Phenolamine	130210-35-4	3	356411
Zmbn005559	350.094	C16H18N2O5S	[M-H]-	Indole-3-cyano-2-O-glucoside	Alkaloids	Plumerane	-	3	99211.9
Lmmn006033	350.064	C16H14O9	[M-H]-	m-Digallic acid ethyl ester	Tannins	Tannin	-	3	45302.9
Lhmp121008	346.142	C19H22O6	[M+H]+	Taxiresinol	Lignans and Coumarins	Lignans	40951-69-7	2	920929
Layp003558	346.126	C15H22O9	[M+H]+	3,4,5-Trimethoxyphenol-1-O-β-D-glucoside	Phenolic acids	Phenolic acids	-	3	491537
Lmqp001457	346.09	C14H18O10	[M+H]+	Methyl gallate-4-O-β-D-glucoside	Phenolic acids	Phenolic acids	-	3	2.28285e+07
Zmjp004875	346.069	C17H14O8	[M+H]+	5,6,3',4'-Tetrahydroxy-3,7-dimethoxyflavone	Flavonoids	Flavones	-	3	425742
Lmmp003530	344.162	C20H24O5	[M+H]+	3,4-Divanillyltetrahydrofuran	Phenolic acids	Phenolic acids	34730-78-4	2	2.17231e+06
Zbln003341	346.129	C15H22O9	[M-H]-	2-(2-(3,4-dihydroxyphenyl)-2-methoxyethoxy)-6-(hydroxymethyl)tetrahydro-2H-pyran-3,4,5-tri	Phenolic acids	Phenolic acids	-	2	599168
HJAP058	344.126	C19H20O6	[M+H]+	5,6,7,4'-Tetramethoxyflavanone	Flavonoids	Flavanones	2569-77-9	3	79871.3
Zmhp004065	344.09	C18H16O7	[M+H]+	7,8-Dihydroxy-5,6,4'-trimethoxyflavone	Flavonoids	Flavones	-	3	50346.5
mws1474	344.09	C18H16O7	[M+H]+	5,7-Dihydroxy-3',4',5'-trimethoxyflavone	Flavonoids	Flavones	18103-42-9	3	137482
Wmyn000216	346.09	C14H18O10	[M-H]-	methyl 6-O-galloyl-β-D-gluco-pyranosid	Phenolic acids	Phenolic acids	-	3	38197.1
Zmlp007578	344.053	C17H12O8	[M+H]+	3,3',4-O-Trimethylellagic acid	Tannins	Tannin	1617-49-8	3	124890
Wbwp010459	342.147	C20H22O5	[M+H]+	5-[(2r,3s,4s,5s)-5-(2h-1,3-benzodioxol-5-yl)-3,4-dimethyloxolan-2-yl]-2-methoxyphenol	Lignans and Coumarins	Lignans	-	1	191861
Zmln000899	344.111	C15H20O9	[M-H]-	Syringaldehyde-4-O-glucoside	Phenolic acids	Phenolic acids	-	2	2.03896e+07
Zmhn000563	344.111	C15H20O9	[M-H]-	Syringic acid 4-O-rhamnoside	Lignans and Coumarins	Lignans	-	3	52708.1
Lmmn000774	344.111	C15H20O9	[M-H]-	Dihydrocaffeoylglucose*	Phenolic acids	Phenolic acids	-	2	2.1875e+06
Zbfn002396	344.111	C15H20O9	[M-H]-	Caffeoyl-O-mannitol	Phenolic acids	Phenolic acids	-	1	4.54391e+06
Lakn003294	344.111	C15H20O9	[M-H]-	2-β-D-Glucopyranosyloxy-5-hydroxyphenylacetic acidmethylester*	Phenolic acids	Phenolic acids	-	2	275947
Zbyn001562	344.075	C14H16O10	[M-H]-	3-Galloylquinic acid	Phenolic acids	Phenolic acids	17365-11-6	3	54098.5
pma0149	340.079	C15H16O9	[M+H]+	Sinapoyl malate	Phenolic acids	Phenolic acids	92344-58-6	3	828720
Zmhn001793	342.095	C15H18O9	[M-H]-	6-O-Caffeoyl-D-glucose	Phenolic acids	Phenolic acids	-	2	3.77296e+06
Labn004065	342.095	C15H18O9	[M-H]-	4-Hydroxybenzoyl acetyl glucoside	Phenolic acids	Phenolic acids	-	2	355439
Waln003742	342.095	C15H18O9	[M-H]-	1-O-p-Coumaroyl Galactonic Acid	Phenolic acids	Phenolic acids	-	2	473858
Lmsn002548	342.095	C15H18O9	[M-H]-	1-O-Caffeoyl-β-D-glucose	Phenolic acids	Phenolic acids	14364-08-0	1	436720
Cmhp005227	338.1	C16H18O8	[M+H]+	4,8-Dihydroxy Naphthol-1-O-glucoside	Quinones	Naphthol	-	1	9.24497e+06
Hmcn004128	340.116	C16H20O8	[M-H]-	P-Methoyxcinnamate glucoside	Phenolic acids	Phenolic acids	-	3	203457
pmb0382	338.079	C19H14O6	[M+H]+	O-Feruloyl 4-hydroxycoumarin	Lignans and Coumarins	Coumarins	-	2	5.01651e+06
pmb1207	338.079	C19H14O6	[M+H]+	O-Feruloyl 3-hydroxycoumarin	Lignans and Coumarins	Coumarins	-	2	2.56612e+06
mws1015	340.079	C15H16O9	[M-H]-	Esculin (6,7-Dihydroxycoumarin-6-O-glucoside)*	Lignans and Coumarins	Coumarins	531-75-9	1	1.87934e+06
Lmbn001162	340.079	C15H16O9	[M-H]-	Esculetin-7-O-glucoside*	Lignans and Coumarins	Coumarins	-	1	1.99283e+06
Cmyn001328	340.079	C15H16O9	[M-H]-	Daphnin*	Lignans and Coumarins	Coumarins	486-55-5	1	2.04385e+06
pme3311	339.996	C6H14O12P2	[M-H]-	D-Fructose-1,6-biphosphate	Others	Saccharides	488-69-7	3	132783
WaYn002408	278.137	C12H22O7	[M+CH3COOH-H]-	[(1R,2R)-cyclohexane-1,2-diol]Beta-D-Galactopyranoside	Others	Others	-	1	100937
pmb3074	338.1	C16H18O8	[M-H]-	5-O-p-Coumaroylquinic acid	Phenolic acids	Phenolic acids	1899-30-5	2	5.09117e+07
pma6460	338.1	C16H18O8	[M-H]-	4-O-p-Coumaroylquinic acid	Phenolic acids	Phenolic acids	32451-86-8	3	484886
pmb4777	338.1	C16H18O8	[M-H]-	4-Hydroxy-7-methoxycoumarin-β-rhamnoside	Lignans and Coumarins	Coumarins	-	3	59771
pmn001421	338.1	C16H18O8	[M-H]-	3-O-p-Coumaroylquinic acid	Phenolic acids	Phenolic acids	87099-71-6	3	4.94061e+07
Zbfn003303	338.1	C16H18O8	[M-H]-	3-(Hydroxycinnamoyl)-quinic acid*	Phenolic acids	Phenolic acids	-	1	926654
pmb3068	338.1	C16H18O8	[M-H]-	1-O-p-Coumaroylquinic acid*	Phenolic acids	Phenolic acids	-	1	2.59874e+06
MWSmce232	336.063	C19H12O6	[M+H]+	Dicumarol	Lignans and Coumarins	Coumarins	66-76-2	3	124302
MWSHC20125	336.084	C16H16O8	[M-H]-	5-O-Caffeoylshikimic acid	Phenolic acids	Phenolic acids	73263-62-4	1	3.39558e+06
Zaln004082	336.084	C16H16O8	[M-H]-	3-O-caffeoylshikimic acid*	Phenolic acids	Phenolic acids	-	1	4.58189e+06
Zaln004057	336.084	C16H16O8	[M-H]-	4-caffeoylshikimic acid*	Phenolic acids	Phenolic acids	-	1	4.60063e+06
Yshj000011	332.111	C14H20O9	[M+H]+	2,6-dimethoxy-4-hydroxyphenyl-1-O-beta-D-glucopyranoside	Phenolic acids	Phenolic acids	-	3	737242
pmb0789	331.127	C14H21NO8	[M+H]+	Pyridoxine-5'-O-glucoside	Others	Vitamin	-	3	1.82715e+08
Lmdp002901	330.132	C15H22O8	[M+H]+	2,6-Dihydroxy-4-isopropylphenyl-1-O-β-D-glucoside	Phenolic acids	Phenolic acids	-	3	263165
Zmdn005832	332.126	C18H20O6	[M-H]-	Syringopicrogenin A	Terpenoids	Monoterpenoids	-	3	5.1073e+08
Zbln001290	332.111	C14H20O9	[M-H]-	β-Hydroxy-(3,4-dihydroxyphenylethanolyl)-glucoside	Phenolic acids	Phenolic acids	-	1	2.63778e+07
Lmmn001294	332.111	C14H20O9	[M-H]-	Koaburaside*	Phenolic acids	Phenolic acids	41653-73-0	2	945747
Jmwn002117	332.111	C14H20O9	[M-H]-	2-(3,4-dihydroxyphenyl)ethanediol 1-O-β-D-glucopyranoside*	Phenolic acids	Phenolic acids	-	2	894704
Lmfn000604	332.074	C13H16O10	[M-H]-	6-O-Galloyl-β-D-glucose*	Phenolic acids	Phenolic acids	13186-19-1	1	8.23375e+06
Zmhn001703	332.074	C13H16O10	[M-H]-	5-O-Galloyl-D-hamamelose*	Phenolic acids	Phenolic acids	-	1	7.99715e+06
Hmln000659	332.074	C13H16O10	[M-H]-	3-O-Galloyl-D-glucose*	Phenolic acids	Phenolic acids	-	1	7.88502e+06
Hmln000873	332.074	C13H16O10	[M-H]-	2-O-Galloyl-D-glucose	Phenolic acids	Phenolic acids	-	2	1.18897e+07
pmn001518	332.074	C13H16O10	[M-H]-	1-O-Galloyl-β-D-glucose	Phenolic acids	Phenolic acids	58511-73-2	3	1.0101e+07
Lmtn002565	330.095	C14H18O9	[M-H]-	1-O-Vanilloyl-D-Glucose	Phenolic acids	Phenolic acids	-	3	497075
Lmsn004132	330.11	C18H18O6	[M-H]-	6-Hydroxy-4',5,7-trimethoxyflavanone; Hamiltone A	Flavonoids	Flavanones	6626-61-5	3	489872
Labn003067	330.095	C14H18O9	[M-H]-	salicylate-6-O-β-D-glucopyranosylbenzoic acid	Phenolic acids	Phenolic acids	-	2	172950
Zmhn001883	330.095	C14H18O9	[M-H]-	Vanillic acid-4-O-glucoside	Phenolic acids	Phenolic acids	32142-31-7	3	83869.2
Lmmn003663	330.095	C14H18O9	[M-H]-	5-Glucosyloxy-2-Hydroxybenzoic acid methyl ester	Phenolic acids	Phenolic acids	-	3	434731
Lakn001671	330.095	C14H18O9	[M-H]-	2-β-D-Glucopyranosyloxy-5-hydroxy-phenylacetic acid	Phenolic acids	Phenolic acids	-	2	706648
Lhhp102923	326.152	C20H22O4	[M+H]+	(7'R,8'R)-7'8'-dihydro-7'-(5'-hydroxy-3'-methoxphenyl)-3-methoxy-8'-methyl-1-(E)-propenylbenzof-uran	Lignans and Coumarins	Lignans	-	1	4.65818e+06
pmn001690	328.152	C16H24O7	[M-H]-	3-Hydroxy-4-isopropylbenzylalcohol-3-O-glucoside	Phenolic acids	Phenolic acids	-	2	1.04458e+06
Labn003679	328.116	C15H20O8	[M-H]-	Caffeyl alcohol 4-O-β-D-glucopyranoside	Phenolic acids	Phenolic acids	-	1	9.73137e+06
Wcfp003437	324.136	C20H20O4	[M+H]+	3-Prenyl-4,2',4'-Trihydroxychalcone	Flavonoids	Chalcones	202815-28-9	2	1.97879e+07
Zmhn002301	326.1	C15H18O8	[M-H]-	p-Coumaric acid-4-O-glucoside	Phenolic acids	Phenolic acids	117405-48-8	1	5.97563e+06
Lmbp003825	324.084	C15H16O8	[M+H]+	Skimmin (7-Hydroxycoumarin-7-O-glucoside)	Lignans and Coumarins	Coumarins	93-39-0	1	1.99569e+08
Hmhn003067	326.1	C15H18O8	[M-H]-	Phenylpropionic acid-O-β-D-glucopyranoside	Phenolic acids	Phenolic acids	-	1	686721
Lmfn003035	326.1	C15H18O8	[M-H]-	6-O-p-Coumaroyl-β-D-glucose*	Phenolic acids	Phenolic acids	114297-65-3	1	6.32291e+06
Jmwn002494	326.1	C15H18O8	[M-H]-	3-[4-(β-D-glucopyranoside)-phenylacrylic]-acid	Phenolic acids	Phenolic acids	-	2	128289
Lmsn003111	326.1	C15H18O8	[M-H]-	1-O-p-Coumaroyl-β-D-glucose*	Phenolic acids	Phenolic acids	7139-64-2	1	6.70399e+06
pmb0325	321.205	C17H27N3O3	[M+H]+	Feruloylspermidine	Alkaloids	Phenolamine	-	3	413618
Wafp003601	320.185	C16H24N4O3	[M+H]+	N-Feruloylmethylagmatine	Alkaloids	Phenolamine	-	2	1.74265e+06
Wafp003158	320.185	C16H24N4O3	[M+H]+	N-Feruloylhomoagmatine	Alkaloids	Phenolamine	-	2	4.62162e+06
Lskp211218	316.116	C14H20O8	[M+H]+	osmanthuside F	Lignans and Coumarins	Lignans	-	2	174735
Lmgp008448	316.095	C17H16O6	[M+H]+	5,4'-Dihydroxy-7,3'-dimethoxyflavanone	Flavonoids	Flavanones	66568-98-7	3	54672.8
Lmsp009013	316.095	C17H16O6	[M+H]+	4',6-Dihydroxy-5,7-dimethoxyflavanone	Flavonoids	Flavanones	6951-57-1	3	57859.4
MWSprf147	314.1	C14H18O8	[M+H]+	Glucovanillin	Phenolic acids	Phenolic acids	494-08-6	3	616847
pmn001411	316.116	C14H20O8	[M-H]-	Cornoside	Phenolic acids	Phenolic acids	40661-45-8	3	1.30674e+06
Lmnn102707	316.116	C14H20O8	[M-H]-	Cimidahurinine*	Phenolic acids	Phenolic acids	142542-89-0	1	7.70399e+07
Hmtn001120	316.116	C14H20O8	[M-H]-	5-(2-Hydroxyethyl)-2-O-glucosylphenol	Phenolic acids	Phenolic acids	-	1	7.40998e+07
Jmwn002172	316.116	C14H20O8	[M-H]-	3,4-dihydroxyphenylethanol-β-D-glucopyranoside*	Phenolic acids	Phenolic acids	-	1	2.47494e+06
pmn001367	316.079	C13H16O9	[M-H]-	Protocatechuic acid-4-O-glucoside	Phenolic acids	Phenolic acids	-	3	6.91871e+07
mws0988	316.058	C16H12O7	[M-H]-	Rhamnetin; 3,5,3',4'-Tetrahydroxy-7-Methoxyflavone	Flavonoids	Flavonols	90-19-7	3	34606.9
Lmqn004838	316.022	C15H8O8	[M-H]-	3-O-Methylellagic acid	Tannins	Tannin	-	3	59669.2
mws1433	313.131	C18H19NO4	[M+H]+	N-Feruloyltyramine; Moupinamide	Alkaloids	Phenolamine	66648-43-9	3	42281.6
MWSHC20175	314.1	C14H18O8	[M-H]-	Methylsalicylate-2-O-glucoside	Phenolic acids	Phenolic acids	10019-60-0	3	283750
Ymjm000116	314.1	C14H18O8	[M-H]-	6-O-Acetylarbutin	Phenolic acids	Phenolic acids	10338-88-2	2	1.24147e+07
Wasn003049	314.064	C13H14O9	[M-H]-	O-Benzoylgalactaric acid	Phenolic acids	Phenolic acids	-	1	59713.6
Lmtn001630	313.116	C14H19NO7	[M-H]-	2-Glucosyloxy-2-phenylacetic acid amide	Alkaloids	Alkaloids	-	3	184870
Lmtn003441	312.121	C15H20O7	[M-H]-	2-Acetyl-3-hydroxyphenyl-1-O-glucoside	Phenolic acids	Phenolic acids	-	3	235067
Lmsn002887	312.084	C14H16O8	[M-H]-	1-O-Caffeoyl-β-D-xylose	Phenolic acids	Phenolic acids	-	2	267425
MWSmce342	312.048	C13H12O9	[M-H]-	2-Caffeoyl-L-tartaric acid (Caftaric acid)	Phenolic acids	Phenolic acids	67879-58-7	2	594630
WaYp004929	308.09	C15H16O7	[M+H]+	3-O-(p-coumaroyl) 3-Hydroxy-3-methylglutaric acid	Phenolic acids	Phenolic acids	-	3	1.16649e+07
Walp004391	308.09	C15H16O7	[M+H]+	7-C-Glucosylcoumarin	Lignans and Coumarins	Coumarins	-	3	6.27972e+06
Lmsn004674	310.105	C15H18O7	[M-H]-	1-O-Cinnamoyl-β-D-glucose	Phenolic acids	Phenolic acids	40004-96-4	3	721035
Lmhn003074	310.069	C14H14O8	[M-H]-	Feruloylmalic acid	Phenolic acids	Phenolic acids	-	1	822951
pmb0496	306.169	C15H22N4O3	[M+H]+	N-Feruloylagmatine	Alkaloids	Phenolamine	-	1	2.02017e+07
pmb2601	308.09	C15H16O7	[M-H]-	7-Hydroxycoumarin-O-rhamnoside	Lignans and Coumarins	Coumarins	-	3	199914
Lmmp003109	304.095	C16H16O6	[M+H]+	3'-O-Methyl-epicatechin	Flavonoids	Flavanols	76549-34-3	3	664592
Hmlp006426	302.115	C17H18O5	[M+H]+	4,4'-dihydroxy-2,6-dimethoxydihydrochalcone	Flavonoids	Chalcones	151752-08-8	3	383093
Cmsp004086	302.079	C16H14O6	[M+H]+	Dihydrokaempferide	Flavonoids	Flavanonols	137225-59-3	2	1.81644e+08
Zblp003511	302.079	C16H14O6	[M+H]+	5,7,4'-Trihydroxy-8-methylflavonoid	Flavonoids	Flavonols	-	2	1.39228e+06
Zblp003097	302.079	C16H14O6	[M+H]+	5,7,4'-Trihydroxy-6-methylflavonoid	Flavonoids	Flavonols	-	3	1.06964e+06
ZbBn006607	304.095	C16H16O6	[M-H]-	4-O-Cinnamoyl-shikimicAcid	Phenolic acids	Phenolic acids	-	2	117202
pme2954	302.043	C15H10O7	[M+H]+	Quercetin	Flavonoids	Flavonols	117-39-5	3	351001
Wcfp007836	301.298	C18H39NO2	[M+H]+	Tetradecyldiethanolamine	Alkaloids	Alkaloids	18924-66-8	1	1.35073e+07
MWSmce521	301.168	C18H23NO3	[M+H]+	Dobutamine	Alkaloids	Phenolamine	34368-04-2	2	3.35941e+07
Lhmp122205	300.136	C18H20O4	[M+H]+	5-O-Methyllatifolin	Others	Others	-	1	118971
Hajp008429	300.1	C17H16O5	[M+H]+	4',5-dihydroxy-7-methoxy-6-methylfavanone	Flavonoids	Flavones	-	3	37136.7
Zmhn000892	302.1	C13H18O8	[M-H]-	4-O-Glucosyl-3,4-dihydroxybenzyl alcohol	Phenolic acids	Phenolic acids	-	2	773126
Zmhp002714	300.063	C16H12O6	[M+H]+	5,6,7-Tetrahydroxy-8-methoxyflavone*	Flavonoids	Flavones	-	3	79221.4
pmp001127	300.063	C16H12O6	[M+H]+	Chrysoeriol; 5,7,4'-Trihydroxy-3'-Methoxyflavone	Flavonoids	Flavones	491-71-4	3	42716.7
Zmbp006041	300.063	C16H12O6	[M+H]+	6-methyl luteolin	Flavonoids	Flavones	-	3	430533
Zmhp003514	300.063	C16H12O6	[M+H]+	6,7,8-Tetrahydroxy-5-methoxyflavone*	Flavonoids	Flavones	-	3	34469.8
Zmhp002814	300.063	C16H12O6	[M+H]+	5,7,8-Tetrahydroxy-6-methoxyflavone*	Flavonoids	Flavones	-	3	64852.7
MWSHC20114	300.063	C16H12O6	[M+H]+	5,7,2'-Trihydroxy-8-methoxyflavone; Scutevulin*	Flavonoids	Flavones	80713-32-2	3	35014.9
Wayn002532	302.064	C12H14O9	[M-H]-	Gallic acid-1-O-xyloside	Phenolic acids	Phenolic acids	-	1	118223
Hmcn002875	302.043	C15H10O7	[M-H]-	6-Hydroxyluteolin	Flavonoids	Flavones	18003-33-3	3	30668.7
Lmqn006260	302.043	C15H10O7	[M-H]-	2',3',4',5,7-Pentahydroxyflavone	Flavonoids	Flavones	-	3	511081
Ymjm000148	300.121	C14H20O7	[M-H]-	Salidroside	Phenolic acids	Phenolic acids	10338-51-9	1	1.47891e+07
pmb3142	300.084	C13H16O8	[M-H]-	Salicylic acid-2-O-glucoside	Phenolic acids	Phenolic acids	10366-91-3	3	4.94333e+06
Zmhn001358	300.084	C13H16O8	[M-H]-	4-O-Glucosyl-4-hydroxybenzoic acid*	Phenolic acids	Phenolic acids	-	2	701250
Lmsn002247	300.084	C13H16O8	[M-H]-	1-O-Salicyloyl-β-D-glucose*	Phenolic acids	Phenolic acids	60517-74-0	2	2.37319e+06
Zbfn002690	300.084	C13H16O8	[M-H]-	1-(4-Hydroxybenzoyl)Glucose; 25545-07-7	Phenolic acids	Phenolic acids	-	3	5.89298e+06
Lmhn001386	300.048	C12H12O9	[M-H]-	Vnilloyltartaric acid	Phenolic acids	Phenolic acids	-	2	66472.9
Zbzn008048	294.183	C17H26O4	[M-H]-	Embelin	Quinones	Quinones	550-24-3	1	3.91325e+06
zjgp122059	288.063	C15H12O6	[M+H]+	dihydroluteolin	Flavonoids	Flavanones	-	3	368067
mws0054	290.079	C15H14O6	[M-H]-	Catechin	Flavonoids	Flavanols	154-23-4	3	874637
pme3163	290.04	C7H15O10P	[M-H]-	D-Sedoheptuiose 7-phosphate	Others	Saccharides	2646-35-7	3	187416
Zblp004882	286.12	C17H18O4	[M+H]+	4'-Hydroxy-3,5-dimethoxydihydrochalcone	Flavonoids	Chalcones	-	2	885232
Zbyp002402	286.104	C13H18O7	[M+H]+	methylarbutin	Phenolic acids	Phenolic acids	6032-32-2	3	613071
Cmsp008121	286.084	C16H14O5	[M+H]+	7-O-Methylnaringenin	Flavonoids	Flavanones	-	3	57576.4
Hmhn000927	288.084	C12H16O8	[M-H]-	Phloroglucinol-1-O-β-D-glucopyranoside	Phenolic acids	Phenolic acids	-	3	118963
pma1751	285.085	C12H15NO7	[M+H]+	N-(beta-D-Glucosyl)nicotinate*	Others	Vitamin	-	1	2.5293e+06
zjgp122326	285.085	C12H15NO7	[M+H]+	Pyridine-4-formyl-O-β-D-glucopyranoside*	Others	Others	-	1	1.02314e+06
Jmwp003339	284.126	C14H20O6	[M+H]+	2-Phenylethy-1-O-β-D-glucoside	Phenolic acids	Phenolic acids	18997-54-1	3	172626
Hmlp005624	284.068	C16H12O5	[M+H]+	3',7-dihydroxy-4'-methoxyflavone	Flavonoids	Flavones	-	3	183193
Hmlp005105	284.068	C16H12O5	[M+H]+	3,7-dihydroxy-4'-methoxyflavone	Flavonoids	Flavones	-	3	454937
Wafn002081	286.069	C12H14O8	[M-H]-	Dihydroxybenzoyl xyloside	Phenolic acids	Phenolic acids	-	1	289072
mws1068	286.048	C15H10O6	[M-H]-	Kaempferol (3,5,7,4'-Tetrahydroxyflavone)	Flavonoids	Flavonols	520-18-3	3	105153
Zmzp005934	283.288	C18H37NO	[M+H]+	Stearamide	Alkaloids	Alkaloids	124-26-5	3	137401
Zahp013600	281.272	C18H35NO	[M+H]+	Octadec-2-enamide	Alkaloids	Alkaloids	-	1	1.75123e+06
Lmhp002501	280.142	C14H20N2O4	[M+H]+	N-Feruloylhydroxyputrescine	Alkaloids	Phenolamine	-	3	326414
Zahp012577	279.256	C18H33NO	[M+H]+	Octadecadienamide	Alkaloids	Alkaloids	-	1	462534
HJAP165	279.256	C18H33NO	[M+H]+	N-Isobutyl-2,4-tetradecanedienamide	Alkaloids	Alkaloids	-	2	17518.2
pmp001245	280.154	C15H22NO4+	[M]+	Feruloylcholine	Alkaloids	Phenolamine	85927-25-9	3	1.03964e+06
Lmhp003013	278.163	C15H22N2O3	[M+H]+	N-Feruloyl-Cadaverine	Alkaloids	Phenolamine	-	3	111907
Hmbp000848	278.152	C16H22O4	[M+H]+	Phthalic acid Mono-2-ethylhexyl Ester	Phenolic acids	Phenolic acids	4376-20-9	2	159876
Lmxp011770	278.152	C16H22O4	[M+H]+	Diisobutyl phthalate*	Phenolic acids	Phenolic acids	84-69-5	1	5.12142e+07
MWSmce341	278.152	C16H22O4	[M+H]+	Butyl isobutyl phthalate*	Phenolic acids	Phenolic acids	17851-53-5	1	7.94577e+07
Lmhn002926	280.058	C13H12O7	[M-H]-	p-Coumaroylmalic acid	Phenolic acids	Phenolic acids	-	1	3.41041e+06
mws1422	274.084	C15H14O5	[M+H]+	Epiafzelechin	Flavonoids	Flavanols	24808-04-6	3	92966.5
pme3285	274.084	C15H14O5	[M+H]+	Afzelechin (3,5,7,4'-Tetrahydroxyflavan)	Flavonoids	Flavanols	2545-00-8	2	109758
Wcdp006912	273.267	C16H35NO2	[M+H]+	Lauryldiethanolamine	Others	Others	1541-67-9	1	1.55708e+08
Zblp005539	272.105	C16H16O4	[M+H]+	4,4'-Dihydroxy-2-methoxydihydrochalcone	Flavonoids	Chalcones	-	3	74474.2
Hmlp006030	270.089	C16H14O4	[M+H]+	4,4'-dihydroxy-2-methoxychalcone	Flavonoids	Chalcones	-	3	1.50677e+06
Hmlp005803	270.089	C16H14O4	[M+H]+	4,4'-dihydroxy-2'-methoxychalcone	Flavonoids	Chalcones	-	3	214984
Ymjm000152	272.09	C12H16O7	[M-H]-	p-Hydroxypheny-β-D-allopyranoside	Phenolic acids	Phenolic acids	-	1	689495
MWSHY0053	270.053	C15H10O5	[M+H]+	3,7,4'-Trihydroxyflavone	Flavonoids	Flavones	2034-65-3	3	47345.8
pmp000344	270.053	C15H10O5	[M+H]+	3',4',7-Trihydroxyflavone	Flavonoids	Flavones	2150-11-0	3	98945.7
MWSHC20170	270.11	C13H18O6	[M-H]-	Phenylmethyl β-L-glucopyranoside	Phenolic acids	Phenolic acids	176018-22-7	2	331792
mws1297	270.11	C13H18O6	[M-H]-	Benzyl glucoside	Phenolic acids	Phenolic acids	4304-12-5	3	190381
Zbdp001892	267.089	C16H13NO3	[M+H]+	7-Methoxy-3-[1-(3-pyridyl)methylidene]-4-chromanone	Flavonoids	Other Flavonoids	-	1	6.90645e+08
Wcsn008814	266.188	C16H26O3	[M-H]-	(3,7-dimethyl-11-oxododeca-2,6-dienyl)acetate	Others	Others	-	1	204608
Lmlp003161	264.147	C14H20N2O3	[M+H]+	N-Feruloylputrescine	Alkaloids	Phenolamine	501-13-3	3	143790
Lhhp120808	264.136	C15H20O4	[M+H]+	Illicinone F	Lignans and Coumarins	Coumarins	-	2	800037
Hamp011640	255.256	C16H33NO	[M+H]+	Hexadecanamide	Alkaloids	Alkaloids	629-54-9	3	218631
pma3101	256.082	C11H14NO6+	[M]+	Nicotinate D-ribonucleoside	Others	Vitamin	17720-18-2	3	3.72013e+07
MWSslk183	254.058	C15H10O4	[M+H]+	7,8-Dihydroxy-4-phenylcoumarin	Lignans and Coumarins	Coumarins	842-01-3	3	196786
Hmlp005443	254.058	C15H10O4	[M+H]+	6,7-Dihydroxyflavone	Flavonoids	Flavones	38183-04-9	3	206356
pma1840	250.144	C14H20NO3+	[M]+	4-Coumaroylcholine	Alkaloids	Phenolamine	-	3	169969
Lmhp002772	248.153	C14H20N2O2	[M+H]+	p-Coumaroylcadaverine	Alkaloids	Phenolamine	-	3	117928
Wcdp005264	245.236	C14H31NO2	[M+H]+	Tetradecasphinganine	Others	Others	-	1	2.43163e+07
Lafp002342	242.078	C11H14O6	[M+H]+	2,3-Dihydroxy-1-(4-hydroxy-3,5-dimethoxyphenyl)propan-1-one	Phenolic acids	Phenolic acids	33900-74-2	2	376825
mws1383	242.08	C12H10N4O2	[M+H]+	Lumichrome	Alkaloids	Alkaloids	1086-80-2	3	97485.1
MWStz201	240.09	C14H12N2O2	[M+H]+	β-Carboline-1-propanoic acid	Alkaloids	Plumerane	89915-39-9	3	320322
Zblp006626	240.078	C15H12O3	[M+H]+	5-HydroxyDihydroxyflavone	Flavonoids	Flavanones	-	3	154886
pmb0490	234.137	C13H18N2O2	[M+H]+	p-Coumaroylputrescine	Alkaloids	Phenolamine	34136-53-3	3	370873
MWSHC2028	230.106	C13H14N2O2	[M+H]+	(1S,3S)-1-Methyl-1,2,3,4-tetrahydro-β-carboline-3-carboxylic acid	Alkaloids	Alkaloids	40678-46-4	1	5.74523e+06
Wcdp004275	229.241	C14H31NO	[M+H]+	Lauramine oxide	Others	Others	1643-20-5	1	4.33379e+06
Zahp011321	227.225	C14H29NO	[M+H]+	N-Isobutyl Decanamide	Alkaloids	Alkaloids	73785-31-6	3	236080
Hmcp002616	226.074	C13H10N2O2	[M+H]+	1-Methoxycarbonyl-β-carboline	Alkaloids	Plumerane	-	3	41754.1
MWSslk101	224.084	C15H12O2	[M+H]+	4-Hydroxychalcone	Flavonoids	Chalcones	20426-12-4	3	99298.2
mws4085	224.069	C11H12O5	[M-H]-	Sinapic acid	Phenolic acids	Phenolic acids	530-59-6	3	138280
Hmyp002656	221.069	C11H11NO4	[M+H]+	Methyl dioxindole-3-acetate	Alkaloids	Plumerane	57061-18-4	2	990394
Wbjp001169	220.085	C11H12N2O3	[M+H]+	o-Carboxy-5-hydroxytryptamine	Alkaloids	Alkaloids	-	1	6.39207e+06
MWSmce177	222.089	C12H14O4	[M-H]-	Ethyl ferulate	Phenolic acids	Phenolic acids	4046-02-0	2	81307.3
Wahp003049	218.143	C13H18N2O	[M+H]+	N-Trans-Cinnamoylputrescine	Alkaloids	Phenolamine	-	2	628195
Qagp003587	218.142	C13H18N2O	[M+H]+	N-Monocinnamoylputrescine*	Alkaloids	Phenolamine	-	2	1.81085e+07
Lahp003147	218.142	C13H18N2O	[M+H]+	N,N-cinnamoylbutanediamine*	Alkaloids	Phenolamine	-	2	3.78088e+06
pmb0426	218.142	C13H18N2O	[M+H]+	N,N-Dimethyl-5-methoxytryptamine	Alkaloids	Plumerane	1019-45-0	3	1.71921e+07
mws0677	218.106	C12H14N2O2	[M+H]+	N-Acetyl-5-hydroxytryptamine	Alkaloids	Plumerane	1210-83-9	3	342241
MWSmce184	218.058	C12H10O4	[M+H]+	Ethyl 3-coumarincarboxylate	Lignans and Coumarins	Coumarins	1846-76-0	3	466628
zjgp122304	216.115	C14H16O2	[M+H]+	1,3-dihydroxy-6(E)-tetradecene-8,10,12-triyne	Others	Others	-	2	234232
Lazn001573	214.084	C10H14O5	[M-H]-	Erythro-Guaiacylglycerol	Phenolic acids	Phenolic acids	-	1	121452
HJAP048	212.069	C10H12O5	[M+H]+	2,4,5-Trimethoxybenzoic acid	Phenolic acids	Phenolic acids	-	3	117044
Wccp001401	211.084	C10H13NO4	[M+H]+	4-[2-formyl-5-(hydroxymethyl)pyrrol-1-yl]butanoic acid	Alkaloids	Alkaloids	-	1	4.03454e+07
Hmcp003783	210.079	C13H10N2O	[M+H]+	1-Acetyl-β-carboline	Alkaloids	Plumerane	-	3	216007
mws1512	212.069	C10H12O5	[M-H]-	Propyl gallate	Phenolic acids	Phenolic acids	121-79-9	3	160721
mws0853	210.089	C11H14O4	[M-H]-	Sinapyl alcohol*	Phenolic acids	Phenolic acids	537-33-7	3	112606
Lmtp004382	208.074	C11H12O4	[M+H]+	Sinapinaldehyde	Phenolic acids	Phenolic acids	4206-58-0	2	1.32814e+06
Lmbn004790	210.089	C11H14O4	[M-H]-	Methyl 3-(3-hydroxy-4-methoxyphenyl)propanoate*	Phenolic acids	Phenolic acids	129150-61-4	3	507951
mws1212	208.074	C11H12O4	[M+H]+	Ferulic acid methyl ester	Phenolic acids	Phenolic acids	2309-07-1	3	182206
Lchp000218	208.074	C11H12O4	[M+H]+	3-ethyl-7-hydroxy-6-methoxyphthalide	Others	Others	-	2	1.43493e+06
Hmcp007916	208.074	C11H12O4	[M+H]+	3-Methyl-6-methoxy-8-hydroxy-3,4-dihydroisocoumarin	Lignans and Coumarins	Coumarins	6803-02-7	3	116484
Lmbp002962	208.037	C10H8O5	[M+H]+	Isofraxetin	Lignans and Coumarins	Coumarins	50656-75-2	3	491925
mws1014	208.037	C10H8O5	[M+H]+	Fraxetin (7,8-Dihydroxy-6-methoxycoumarin)	Lignans and Coumarins	Coumarins	574-84-5	3	1.84041e+06
pmb1587	206.131	C13H18O2	[M+H]+	4-Hydroxy-3,5-diisopropylbenzaldehyde	Phenolic acids	Phenolic acids	10537-86-7	3	132628
mws2184	208.074	C11H12O4	[M-H]-	Ethyl caffeate	Phenolic acids	Phenolic acids	102-37-4	1	1.65545e+06
pmb2620	208.074	C11H12O4	[M-H]-	3,4-Dimethoxycinnamic acid	Phenolic acids	Phenolic acids	2316-26-9	2	1.35234e+06
pmb0818	205.074	C11H11NO3	[M+H]+	Methoxyindoleacetic acid	Alkaloids	Plumerane	3471-31-6	3	1.09864e+06
MWStz152	205.074	C11H11NO3	[M+H]+	2-(Acetylamino)-3-phenyl-2-propenoic acid	Alkaloids	Alkaloids	5469-45-4	3	476328
Lmln010063	206.167	C14H22O	[M-H]-	2,6-Di-tert-butylphenol*	Phenolic acids	Phenolic acids	128-39-2	1	3.03123e+06
Lmbn013410	206.167	C14H22O	[M-H]-	2,4-Di-Tert-Butylphenol*	Phenolic acids	Phenolic acids	96-76-4	1	3.15286e+06
Zahp011689	204.079	C12H12O3	[M+H]+	2,2-dimethylchromene-6-carboxylic acid	Others	Others	34818-56-9	1	5.38828e+06
MWSslk108	203.116	C9H17NO4	[M+H]+	O-Acetyl-L-carnitine	Alkaloids	Alkaloids	3040-38-8	3	2.10281e+06
MWSmce431	203.058	C11H9NO3	[M+H]+	Quininic acid; 6-Methoxyquinoline-4-Carboxylic Acid	Alkaloids	Quinoline alkaloids	86-68-0	3	123270
mws0018	202.216	C10H26N4	[M+H]+	Spermine	Alkaloids	Alkaloids	71-44-3	3	1.72773e+06
MWS1844	202.136	C14H18O	[M+H]+	2-Pentyl-3-phenyl-2-propenal	Others	Aldehyde compounds	122-40-7	3	333533
pmb0130	202.111	C12H14N2O	[M+H]+	Acetryptine	Alkaloids	Plumerane	3551-18-6	3	81205.9
Zahn007990	198.126	C11H18O3	[M-H]-	5-hydroxy-3,4-dimethyl-5-pentylfuran-2(5H)-one	Others	Others	-	1	1.57071e+06
MWSHC20102	196.074	C10H12O4	[M+H]+	3-Hydroxy-1-(4-Hydroxy-3-Methoxyphenyl)Propan-1-One	Phenolic acids	Phenolic acids	2196-18-1	2	5.16012e+06
mws0027	198.053	C9H10O5	[M-H]-	Syringic acid	Phenolic acids	Phenolic acids	530-57-4	3	370413
MWSmce308	198.053	C9H10O5	[M-H]-	Gallic Acid Ethyl Ester; Ethyl gallate	Phenolic acids	Phenolic acids	831-61-8	3	216635
MWSmce686	198.053	C9H10O5	[M-H]-	Danshensu; Salvianic Acid A	Phenolic acids	Phenolic acids	76822-21-4	1	1.15528e+06
MWSHC20194	194.058	C10H10O4	[M+H]+	Methyl (2Z)-3-(3,4-dihydroxyphenyl)-2-propenoate	Phenolic acids	Phenolic acids	207919-13-9	3	145016
MWSmce430	196.074	C10H12O4	[M-H]-	Hydroxytyrosol acetate	Phenolic acids	Phenolic acids	69039-02-7	1	5.57236e+07
MWS20182	196.074	C10H12O4	[M-H]-	Dihydroferulic Acid	Phenolic acids	Phenolic acids	1135-23-5	3	88038.1
MWSmce632	194.058	C10H10O4	[M+H]+	Vanillin acetate	Phenolic acids	Phenolic acids	881-68-5	3	1.25588e+06
MWSslk097	194.058	C10H10O4	[M+H]+	Dimethyl phthalate	Phenolic acids	Phenolic acids	131-11-3	3	2.49903e+06
MWSslk144	192.079	C11H12O3	[M+H]+	p-Coumaric acid ethyl ester	Phenolic acids	Phenolic acids	7362-39-2	3	2.07718e+06
Lhhp120823	192.079	C11H12O3	[M+H]+	Eugenyl formate	Others	Others	-	2	100829876
Wmln000659	194.058	C10H10O4	[M-H]-	3-Methyl-4,8-dihydroxy-3,4-dihydroisocoumarin	Lignans and Coumarins	Coumarins	33788-22-6	3	116618
pme0422	194.058	C10H10O4	[M-H]-	Isoferulic Acid*	Phenolic acids	Phenolic acids	25522-33-2	1	2.22525e+07
MWSHC20172	192.042	C10H8O4	[M+H]+	Isoscopoletin (6-Hydroxy-7-Methoxycoumarin)	Lignans and Coumarins	Coumarins	776-86-3	3	754202
mws0014	194.058	C10H10O4	[M-H]-	Ferulic acid*	Phenolic acids	Phenolic acids	537-98-4	1	2.16482e+07
MWSslk135	192.042	C10H8O4	[M+H]+	7,8-Dihydroxy-4-methylcoumarin	Lignans and Coumarins	Coumarins	2107-77-9	3	868542
MWSmce159	192.042	C10H8O4	[M+H]+	6,7-Dihydroxy-4-methylcoumarin	Lignans and Coumarins	Coumarins	529-84-0	3	671613
Zbsp004940	192.042	C10H8O4	[M+H]+	6-Hydroxy-7-methoxycoumarin	Lignans and Coumarins	Coumarins	-	3	2.91413e+06
MWSmce221	192.042	C10H8O4	[M+H]+	5,7-Dihydroxy-4-methylcoumarin	Lignans and Coumarins	Coumarins	2107-76-8	3	1.30325e+06
mws1189	194.043	C6H10O7	[M-H]-	D-Galacturonic acid*	Others	Saccharides	685-73-4	3	828573
Lcsp001671	191.058	C10H9NO3	[M+H]+	2-oxindole-3-acetic acid	Alkaloids	Plumerane	2971-31-5	2	649608
mws0333	190.111	C11H14N2O	[M+H]+	5-Methoxytryptamine	Alkaloids	Plumerane	608-07-1	3	30852.2
MWSmce301	190.027	C10H6O4	[M+H]+	Coumarin-3-carboxylic Acid	Lignans and Coumarins	Coumarins	531-81-7	3	668234
Lmlp002994	189.079	C11H11NO2	[M+H]+	5-Hydroxyquinoline	Alkaloids	Quinoline alkaloids	578-67-6	3	115659
pme2244	189.079	C11H11NO2	[M+H]+	3-Indolepropionic acid	Alkaloids	Plumerane	830-96-6	3	201244
Lahp001956	187.063	C11H9O2N	[M+H]+	Pyran[3,4-b]indole-2-ketone	Alkaloids	Plumerane	-	3	1.17112e+08
Hmgp002327	187.063	C11H9NO2	[M+H]+	3-amino-2-naphthoic acid*	Alkaloids	Alkaloids	-	1	1.27507e+08
Hmmp001310	187.063	C11H9NO2	[M+H]+	3-Indoleacrylic acid*	Alkaloids	Plumerane	1204-06-4	1	1.34696e+08
Zmtn001624	189.043	C10H7NO3	[M-H]-	N-Acetylisatin	Alkaloids	Plumerane	574-17-4	2	1.05137e+07
Lmqp002627	182.058	C9H10O4	[M+H]+	Vanillic acid methyl ester	Phenolic acids	Phenolic acids	3943-74-6	1	1.61152e+07
Lmlp001436	182.058	C9H10O4	[M+H]+	Dihydrocaffeic acid	Phenolic acids	Phenolic acids	1078-61-1	3	3.00995e+06
Lahp002797	182.058	C9H10O4	[M+H]+	Methyl Orsellinate	Phenolic acids	Phenolic acids	3187-58-4	2	1.52268e+06
MWSmce229	182.058	C9H10O4	[M+H]+	3,4-Dimethoxybenzoic acid; Veratric acid	Phenolic acids	Phenolic acids	93-07-2	3	56778
MWSmce587	182.058	C9H10O4	[M+H]+	2,6-Dimethoxybenzoic acid	Phenolic acids	Phenolic acids	1466-76-8	3	399805
Lasp003640	182.058	C9H10O4	[M+H]+	2,4-Dihydroxy-6-methoxyacetophenone	Others	Ketone compounds	3602-54-8	1	1.22416e+07
MWSmce230	184.037	C8H8O5	[M-H]-	Methyl gallate*	Phenolic acids	Phenolic acids	99-24-1	2	354785
pme0309	184.037	C8H8O5	[M-H]-	3-O-Methylgallic Acid*	Phenolic acids	Phenolic acids	3934-84-7	2	309713
HJN037	184.037	C8H8O5	[M-H]-	3,5-Dihydroxy-4-methoxybenzoic acid; 4-O-Methylgallic Acid*	Phenolic acids	Phenolic acids	4319-02-2	2	433700
MA10002917	184.012	C6H4N2O5	[M-H]-	2,4-Dinitrophenol	Phenolic acids	Phenolic acids	51-28-5	3	176885
Zbzp007397	180.115	C11H16O2	[M+H]+	5,6,7,7a-tetrahydro-4,4,7a-trimethyl-2(4H)-benzofuranone	Others	Others	15356-74-8	1	9.93682e+07
Zblp002750	180.079	C10H12O3	[M+H]+	Methyl-3-(3-hydroxyphenyl)Propionate	Phenolic acids	Phenolic acids	61389-68-2	3	2.88046e+06
mws1350	182.058	C9H10O4	[M-H]-	Syringaldehyde; 4-Hydroxy-3,5-Dimethoxybenzaldehyde	Others	Aldehyde compounds	134-96-3	3	478136
Hmtn001288	182.058	C9H10O4	[M-H]-	Methyl 2,4-dihydroxyphenylacetate*	Phenolic acids	Phenolic acids	67828-42-6	1	619588
MWSmce001	180.042	C9H8O4	[M+H]+	5-Acetylsalicylic acid	Phenolic acids	Phenolic acids	13110-96-8	3	1.97116e+06
MWS3046	182.058	C9H10O4	[M-H]-	3-(3-Hydroxyphenyl)-3-hydroxypropanoic acid	Phenolic acids	Phenolic acids	3247-75-4	2	682146
Lmrn001951	182.058	C9H10O4	[M-H]-	2-Hydroxy-3-(4-Hydroxyphenyl)Propanoic Acid*	Phenolic acids	Phenolic acids	23508-35-2	1	899565
pmb0786	179.079	C6H13NO5	[M+H]+	D-Glucosamine	Others	Saccharides	3416-24-8	3	20601.5
pme3255	178.099	C11H14O2	[M+H]+	Methyleugenol	Phenolic acids	Phenolic acids	93-15-2	3	478571
mws1195	178.063	C10H10O3	[M+H]+	p-Coumaric acid methyl ester	Phenolic acids	Phenolic acids	19367-38-5	3	3.18345e+06
Wbsp004755	178.063	C10H10O3	[M+H]+	Methyl Hydroxycinnamate	Phenolic acids	Phenolic acids	80540-55-2	2	1.75012e+06
Lmbn004847	180.079	C10H12O3	[M-H]-	4-Methoxyphenylpropionic acid	Phenolic acids	Phenolic acids	-	3	192497
Lskp211268	178.063	C10H10O3	[M+H]+	3-Ethyl-7-hydroxyphthalide	Others	Others	-	1	5.64602e+06
pmf0138	180.063	C6H12O6	[M-H]-	D-Mannose*	Others	Saccharides	3458-28-4	3	1.00507e+07
pmf0139	180.063	C6H12O6	[M-H]-	D-Galactose*	Others	Saccharides	59-23-4	3	1.23617e+07
mws2212	180.042	C9H8O4	[M-H]-	Caffeic acid	Phenolic acids	Phenolic acids	331-39-5	1	3.60036e+07
pmb0774	176.095	C10H12N2O	[M+H]+	N-Hydroxytryptamine	Alkaloids	Plumerane	-	3	396048
mws1500	176.084	C11H12O2	[M+H]+	Ethyl cinnamate	Phenolic acids	Phenolic acids	103-36-6	3	84755.8
Wagp002530	176.047	C10H8O3	[M+H]+	2-Methoxy-1-benzofuran-5-carbaldehyde	Others	Others	-	1	370710
mws1075	176.047	C10H8O3	[M+H]+	7-Methoxycoumarin	Lignans and Coumarins	Coumarins	531-59-9	3	8.0165e+06
Zahp007439	176.047	C10H8O3	[M+H]+	3,4-Methylenedioxycinnamaldehyde	Others	Aldehyde compounds	58095-77-5	1	480463
mws1013	178.027	C9H6O4	[M-H]-	Esculetin (6,7-Dihydroxycoumarin)	Lignans and Coumarins	Coumarins	305-01-1	2	7.08603e+06
mws1074	178.027	C9H6O4	[M-H]-	Daphnetin	Lignans and Coumarins	Coumarins	486-35-1	1	938612
pme1651	175.063	C10H9NO2	[M+H]+	Indole-3-acetic acid (IAA)	Alkaloids	Plumerane	87-51-4	3	232562
mws0620	174.116	C11H14N2	[M+H]+	N-Methyltryptamine	Alkaloids	Plumerane	61-49-4	3	48152
mws0139	176.047	C10H8O3	[M-H]-	7-Hydroxy-4-methylcoumarin	Lignans and Coumarins	Coumarins	90-33-5	3	49394.6
pme3140	176.047	C10H8O3	[M-H]-	6-Hydroxy-4-methylcoumarin	Lignans and Coumarins	Coumarins	2373-31-1	3	357654
Xmbp001692	170.022	C7H6O5	[M+H]+	2,4,6-Trihydroxybenzoic acid	Phenolic acids	Phenolic acids	83-30-7	3	62469.1
Zmpp000906	169.074	C8H11NO3	[M+H]+	Norepinephrine	Alkaloids	Alkaloids	51-41-2	1	494454
MWSslk149	168.042	C8H8O4	[M+H]+	5-Methoxysalicylic acid	Phenolic acids	Phenolic acids	2612-02-4	3	1.42155e+06
MWSslk066	168.042	C8H8O4	[M+H]+	3-Hydroxy-4-methoxybenzoic acid; Isovanillic Acid	Phenolic acids	Phenolic acids	645-08-9	3	382911
mws0024	170.022	C7H6O5	[M-H]-	Gallic acid	Phenolic acids	Phenolic acids	149-91-7	3	7.2585e+06
MWSslk138	170.022	C7H6O5	[M-H]-	2,3,4-Trihydroxybenzoic acid	Phenolic acids	Phenolic acids	610-02-6	3	70296.1
NK10253223	167.058	C8H9NO3	[M+H]+	2-Amino-3-methoxybenzoic acid	Phenolic acids	Phenolic acids	3177-80-8	3	318845
MWS1830	166.063	C9H10O3	[M+H]+	Ethylsalicylate	Phenolic acids	Phenolic acids	118-61-6	2	379614
MWSmce501	168.042	C8H8O4	[M-H]-	Protocatechuic Acid Methyl Ester	Phenolic acids	Phenolic acids	2150-43-8	3	65807.9
MWS3136	168.042	C8H8O4	[M-H]-	4-Methoxysalicylic Acid	Phenolic acids	Phenolic acids	2237-36-7	3	519302
MWSmce490	168.042	C8H8O4	[M-H]-	2',4',6'-Trihydroxyacetophenone	Phenolic acids	Phenolic acids	480-66-0	3	112357
mws0028	168.042	C8H8O4	[M-H]-	Vanillic acid	Phenolic acids	Phenolic acids	121-34-6	3	267803
pme2598	168.042	C8H8O4	[M-H]-	3,4-Dihydroxybenzeneacetic acid	Phenolic acids	Phenolic acids	102-32-9	3	4.81481e+06
Lhhp120814	164.084	C10H12O2	[M+H]+	Eugenol	Phenolic acids	Phenolic acids	97-53-0	3	4.82178e+06
pmn001681	166.099	C10H14O2	[M-H]-	1-(4-Methoxyphenyl)-1-propanol	Phenolic acids	Phenolic acids	5349-60-0	2	81034.7
MWS1839	166.063	C9H10O3	[M-H]-	Ethylparaben	Phenolic acids	Phenolic acids	120-47-8	3	43436.3
mws0467	166.063	C9H10O3	[M-H]-	3-(4-Hydroxyphenyl)-propionic acid	Phenolic acids	Phenolic acids	501-97-3	3	98313.4
mws0346	166.063	C9H10O3	[M-H]-	3-(3-Hydroxyphenyl)-propionic acid	Phenolic acids	Phenolic acids	621-54-5	3	40405.9
Lmrn003000	166.063	C9H10O3	[M-H]-	2-Hydroxy-3-phenylpropanoic acid	Phenolic acids	Phenolic acids	7326-19-4	3	105449
Lmbn005172	166.063	C9H10O3	[M-H]-	2,6-Dimethoxybenzaldehyde	Others	Aldehyde compounds	3392-97-0	3	119418
pme1439	164.047	C9H8O3	[M+H]+	p-Coumaric acid	Phenolic acids	Phenolic acids	501-98-4	3	2.10824e+06
MWSCX015	164.047	C9H8O3	[M+H]+	Caffeic aldehyde	Phenolic acids	Phenolic acids	141632-15-7	3	1.80293e+06
Zmhn001420	166.027	C8H6O4	[M-H]-	5,7-Dihydroxy-1(3H)-isobenzofuranone*	Phenolic acids	Phenolic acids	27979-58-4	2	177810
pme0281	166.027	C8H6O4	[M-H]-	Terephthalic acid*	Phenolic acids	Phenolic acids	100-21-0	2	432250
pme3083	165.043	C8H7NO3	[M-H]-	2-(Formylamino)benzoic acid	Phenolic acids	Phenolic acids	3342-77-6	3	3.30386e+06
pmf0440	162.068	C10H10O2	[M+H]+	4-MethoxycinnaMaldehyde	Others	Aldehyde compounds	1963-36-6	2	1.40647e+06
Wcgp003250	162.068	C10H10O2	[M+H]+	2-Methyl-3-hydroxyindan-1-one	Others	Others	-	2	3.80545e+07
pme2529	164.069	C6H12O5	[M-H]-	1,5-Anhydro-D-glucitol	Others	Saccharides	154-58-5	3	1.64668e+06
MWSslk072	162.043	C8H6N2O2	[M+H]+	Benzoyleneurea	Alkaloids	Alkaloids	86-96-4	3	108172
MWSmce248	164.047	C9H8O3	[M-H]-	3-Hydroxycinnamic Acid*	Phenolic acids	Phenolic acids	14755-02-3	1	2.04764e+07
Lmbn002648	164.047	C9H8O3	[M-H]-	α-Hydroxycinnamic Acid*	Phenolic acids	Phenolic acids	5801-57-0	1	1.98996e+07
Lmxp004495	162.032	C9H6O3	[M+H]+	8-Hydroxycoumarin	Lignans and Coumarins	Coumarins	2442-31-1	1	1.80731e+08
HX1341	162.032	C9H6O3	[M+H]+	7-hydroxy-2H-1-benzopyran-2-one	Lignans and Coumarins	Coumarins	-	2	2.95414e+07
zjgp122320	162.032	C9H6O3	[M+H]+	6-hydroxycoumarin	Lignans and Coumarins	Coumarins	6093-68-1	1	5.57805e+07
Lmmn001643	164.047	C9H8O3	[M-H]-	2-Hydroxycinnamic acid*	Phenolic acids	Phenolic acids	583-17-5	1	2.59157e+06
mws1346	161.069	C6H11NO4	[M+H]+	DL-2-Aminoadipic acid	Alkaloids	Alkaloids	542-32-5	3	2.04069e+06
Lmgp001898	161.048	C9H7NO2	[M+H]+	4,6-Dihydroxyquinoline	Alkaloids	Quinoline alkaloids	3517-61-1	3	3.91781e+06
mws0987	160.052	C10H8O2	[M+H]+	6-MethylCoumarin	Lignans and Coumarins	Coumarins	92-48-8	3	96570
Zmpn003044	162.032	C9H6O3	[M-H]-	7-Hydroxycoumarin;Umbelliferone	Lignans and Coumarins	Coumarins	93-35-6	1	2.77157e+06
mws0102	161.048	C9H7NO2	[M-H]-	Indole-5-carboxylic acid*	Alkaloids	Plumerane	1670-81-1	3	64316.4
mws1417	161.048	C9H7NO2	[M-H]-	Indole-3-carboxylic acid*	Alkaloids	Plumerane	771-50-6	3	94310.2
pmb0819	156.069	C10H8N2	[M+H]+	3-Indoleacetonitrile	Alkaloids	Plumerane	771-51-7	3	169820
Jmwp002208	154.063	C8H10O3	[M+H]+	3,4-dihydroxy phenylethanol	Phenolic acids	Phenolic acids	-	1	540876
MWSmce284	154.063	C8H10O3	[M+H]+	3,4-Dimethoxyphenol	Phenolic acids	Phenolic acids	2033-89-8	3	1.7901e+06
pme2165	156.017	C5H4N2O4	[M-H]-	Orotic acid (Vitamin B13)	Others	Vitamin	65-86-1	3	3.21393e+06
mws4002	153.079	C8H11NO2	[M+H]+	Dopamine	Alkaloids	Phenolamine	51-61-6	3	26488.1
MA10040889	155.022	C6H5NO4	[M-H]-	4-Nitrocatechol	Phenolic acids	Phenolic acids	3316-09-4	3	133981
MWSmce264	154.063	C8H10O3	[M-H]-	Hydroxytyrosol	Phenolic acids	Phenolic acids	10597-60-1	1	6.75028e+06
MWSmce040	152.047	C8H8O3	[M+H]+	Isovanillin	Others	Aldehyde compounds	621-59-0	3	3.80271e+06
MWS1734	152.047	C8H8O3	[M+H]+	Anisic acid; 4-Methoxybenzoic acid	Phenolic acids	Phenolic acids	100-09-4	3	250200
MWSmce500	152.047	C8H8O3	[M+H]+	2-Hydroxy-4-Methoxybenzaldehyde	Others	Aldehyde compounds	673-22-3	3	31174.5
MWSHC20168	154.027	C7H6O4	[M-H]-	Methyl cumalate*	Phenolic acids	Phenolic acids	6018-41-3	2	6.12081e+06
mws0183	154.027	C7H6O4	[M-H]-	3,4-Dihydroxybenzoic acid (Protocatechuic acid)*	Phenolic acids	Phenolic acids	99-50-3	2	1.11016e+07
mws0180	154.027	C7H6O4	[M-H]-	2,5-Dihydroxybenzoic acid; Gentisic Acid*	Phenolic acids	Phenolic acids	490-79-9	2	6.53008e+06
mws0885	154.027	C7H6O4	[M-H]-	2,4-Dihydroxybenzoic acid	Phenolic acids	Phenolic acids	89-86-1	3	1.7178e+07
mws0639	154.027	C7H6O4	[M-H]-	2,3-Dihydroxybenzoic Acid*	Phenolic acids	Phenolic acids	303-38-8	2	1.29979e+07
mws0444	153.043	C7H7NO3	[M-H]-	3-Aminosalicylic acid	Phenolic acids	Phenolic acids	570-23-0	3	299790
ML10177402	153.043	C7H7NO3	[M-H]-	4-Aminosalicylic acid	Phenolic acids	Phenolic acids	65-49-6	3	62455.2
Lmxp001668	150.068	C9H10O2	[M+H]+	2-Methoxy-4-ethenylphenol	Phenolic acids	Phenolic acids	7786-61-0	2	1.14501e+07
MWS1846	152.047	C8H8O3	[M-H]-	Phenoxyacetic acid	Phenolic acids	Phenolic acids	122-59-8	3	45812.3
MWSmce370	152.047	C8H8O3	[M-H]-	4-Hydroxyphenylacetic acid*	Phenolic acids	Phenolic acids	156-38-7	3	79136
mws0458	152.047	C8H8O3	[M-H]-	Vanillin; 4-Hydroxy-3-Methoxybenzaldehyde*	Others	Aldehyde compounds	121-33-5	2	1.39833e+06
Zmgn004894	152.047	C8H8O3	[M-H]-	Methyl 4-hydroxybenzoate*	Phenolic acids	Phenolic acids	99-76-3	2	309076
MWS4301	152.047	C8H8O3	[M-H]-	3-hydroxyphenylacetic acid*	Phenolic acids	Phenolic acids	621-37-4	3	74059
Wchn003237	152.047	C8H8O3	[M-H]-	3-hydroxy-5-methoxybenzaldehyde	Phenolic acids	Phenolic acids	57179-35-8	2	452900
MWS2058	152.047	C8H8O3	[M-H]-	3-Methylsalicylic Acid	Phenolic acids	Phenolic acids	83-40-9	3	29798.4
MWSmce468	152.047	C8H8O3	[M-H]-	2-hydroxymethyl benzoic acid	Phenolic acids	Phenolic acids	612-20-4	3	103696
MWSmce463	148.089	C10H12O	[M+H]+	Mesitaldehyde	Others	Aldehyde compounds	487-68-3	3	107568
MWSmce653	150.068	C9H10O2	[M-H]-	2'-Hydroxy-4'-Methylacetophenone	Phenolic acids	Phenolic acids	6921-64-8	3	220760
pmp001285	148.016	C8H4O3	[M+H]+	Phthalic anhydride	Phenolic acids	Phenolic acids	85-44-9	1	4.08094e+07
MWSmce128	146.048	C8H6N2O	[M+H]+	4(3H)-Quinazolinone	Alkaloids	Alkaloids	491-36-1	3	125374
mws1012	146.037	C9H6O2	[M+H]+	Coumarin	Lignans and Coumarins	Coumarins	91-64-5	3	41587.5
mws0017	145.158	C7H19N3	[M+H]+	Spermidine	Alkaloids	Alkaloids	124-20-9	3	50235.7
Wbjp000520	145.074	C6H11NO3	[M+H]+	4-Hydroxypipecolic acid	Alkaloids	Alkaloids	14228-16-1	3	496695
Wbmp002283	145.053	C9H7NO	[M+H]+	Α-hydroxyquinoline	Alkaloids	Alkaloids	-	1	4.23339e+06
mws0103	145.053	C9H7NO	[M+H]+	Indole-3-carboxaldehyde	Alkaloids	Plumerane	487-89-8	3	1.74162e+06
Wcjp002598	145.053	C9H7NO	[M+H]+	8-hydroxyquinoline	Alkaloids	Quinoline alkaloids	148-24-3	1	5.4294e+06
MWS3020	144.126	C7H16N2O	[M+H]+	N-Acetylcadaverine	Alkaloids	Alkaloids	32343-73-0	3	57206
MA10074217	145.053	C9H7NO	[M-H]-	4-Hydroxyquinoline	Alkaloids	Quinoline alkaloids	611-36-9	3	62528
pma2987	141.09	C6H11N3O	[M+H]+	Histidinol	Alkaloids	Alkaloids	501-28-0	3	1.57016e+07
pmf0132	140.011	C6H4O4	[M+H]+	Coumalic acid	Phenolic acids	Phenolic acids	500-05-0	3	458166
pme2828	139.027	C6H5NO3	[M+H]+	4-Nitrophenol	Phenolic acids	Phenolic acids	100-02-7	3	2.62301e+08
MWS2069	138.068	C8H10O2	[M+H]+	2-Methoxy-4-methylphenol	Phenolic acids	Phenolic acids	93-51-6	3	119383
MWSHC2067	138.032	C7H6O3	[M+H]+	Protocatechualdehyde	Others	Aldehyde compounds	139-85-5	2	2.63311e+06
pma0948	137.084	C8H11NO	[M+H]+	Phenylethanolamine	Alkaloids	Alkaloids	7568-93-6	3	5.29453e+07
pme1002	137.084	C8H11NO	[M+H]+	L-Tyramine	Alkaloids	Alkaloids	51-67-2	3	676132
mws1078	137.048	C7H7NO2	[M+H]+	Anthranilic Acid	Phenolic acids	Phenolic acids	118-92-3	3	4.08558e+06
mws1336	137.048	C7H7NO2	[M+H]+	4-Aminobenzoic acid	Phenolic acids	Phenolic acids	150-13-0	3	1.31725e+07
Zmpn001713	139.027	C6H5NO3	[M-H]-	3-Nitrophenol	Phenolic acids	Phenolic acids	554-84-7	3	716919
pme1724	136.052	C8H8O2	[M+H]+	Benzoic acid methyl ester	Phenolic acids	Phenolic acids	93-58-3	3	44337.3
MWS2099	136.052	C8H8O2	[M+H]+	4-Methylbenzoic acid	Phenolic acids	Phenolic acids	99-94-5	2	1.28513e+06
MWS1852	136.052	C8H8O2	[M+H]+	4-Methoxybenzaldehyde	Others	Aldehyde compounds	123-11-5	2	1.36409e+06
Lmgn001670	138.032	C7H6O3	[M-H]-	Salicylic acid	Phenolic acids	Phenolic acids	69-72-7	2	7.01099e+06
MWSmce581	138.032	C7H6O3	[M-H]-	2,4-Dihydroxybenzaldehyde	Others	Aldehyde compounds	95-01-2	3	58993.5
mws0749	138.032	C7H6O3	[M-H]-	4-Hydroxybenzoic acid	Phenolic acids	Phenolic acids	99-96-7	2	1.07314e+07
Lmbn001981	138.032	C7H6O3	[M-H]-	2,5-Dihydroxybenzaldehyde	Others	Aldehyde compounds	1194-98-5	2	1.03415e+07
Lmgp000659	135.068	C8H9NO	[M+H]+	2-Phenylacetamide*	Alkaloids	Alkaloids	103-81-1	3	1.23966e+07
HJKP000649	135.068	C8H9NO	[M+H]+	N-benzylformamide*	Alkaloids	Alkaloids	6343-54-0	3	1.15701e+07
Lmxp000939	135.054	C5H5N5	[M+H]+	Zarzissine	Alkaloids	Alkaloids	160568-14-9	1	7.38377e+08
mws5028	135.032	C7H5NO2	[M+H]+	2-Benzoxazolinone	Alkaloids	Alkaloids	59-49-4	3	278230
MWSmce701	134.073	C9H10O	[M+H]+	4-Ethylbenzaldehyde	Others	Aldehyde compounds	4748-78-1	3	1.66123e+06
MWS1848	136.052	C8H8O2	[M-H]-	Phenyl acetate	Phenolic acids	Phenolic acids	122-79-2	3	879168
MWSmce247	136.052	C8H8O2	[M-H]-	2-Methylbenzoic acid	Phenolic acids	Phenolic acids	118-90-1	3	36311.2
pmc0682	132.069	C8H8N2	[M+H]+	4-Aminoindole	Alkaloids	Plumerane	5192-23-4	3	242348
mws1503	132.058	C9H8O	[M+H]+	Cinnamaldehyde	Phenolic acids	Phenolic acids	14371-10-9	3	105972
MWS1777	127.019	C6H6ClN	[M+H]+	3-Chloroaniline	Alkaloids	Alkaloids	108-42-9	1	822196
MWSmce448	126.043	C5H6N2O2	[M+H]+	Imidazol-1-yl-acetic acid*	Alkaloids	Alkaloids	22884-10-2	3	609093
MWSmce118	126.043	C5H6N2O2	[M+H]+	Imidazole-4-Acetic Acid*	Alkaloids	Alkaloids	645-65-8	3	700665
NK10264324	126.032	C6H6O3	[M+H]+	Phloroglucinol; 1,3,5-Benzenetriol	Phenolic acids	Phenolic acids	108-73-6	3	1.24722e+06
pmp000509	126.032	C6H6O3	[M+H]+	Maltol	Others	Ketone compounds	118-71-8	1	1.3867e+06
MWSHC20158	126.032	C6H6O3	[M+H]+	5-Methoxyfurfural*	Others	Aldehyde compounds	21300-07-2	3	4.11551e+06
MWS20172	126.032	C6H6O3	[M+H]+	5-Hydroxymethylfurfural*	Others	Aldehyde compounds	67-47-0	3	4.22875e+06
MWSmce704	126.014	C6H6OS	[M+H]+	5-Methyl-2-thiophenecarboxaldehyde	Others	Aldehyde compounds	13679-70-4	3	61693.3
mws0982	125.095	C6H11N3	[M+H]+	1-Methylhistamine	Alkaloids	Alkaloids	501-75-7	3	108249
Lmyp003371	124.052	C7H8O2	[M+H]+	3,5-Dihydroxytoluene	Phenolic acids	Phenolic acids	504-15-4	3	112430
MWSmce680	124.052	C7H8O2	[M+H]+	Mequinol	Phenolic acids	Phenolic acids	150-76-5	3	84855.5
MWSmce207	122.048	C6H6N2O	[M+H]+	Acetylpyrazine	Alkaloids	Alkaloids	22047-25-2	3	1.32435e+06
mws0566	124.052	C7H8O2	[M-H]-	4-Methylcatechol	Phenolic acids	Phenolic acids	452-86-8	3	999103
pme0241	122.037	C7H6O2	[M+H]+	Benzoic acid	Phenolic acids	Phenolic acids	65-85-0	3	159902
Lmgp002593	122.037	C7H6O2	[M+H]+	3-hydroxybenzaldehyde	Phenolic acids	Phenolic acids	100-83-4	2	8.54812e+07
Zmyn002856	124.052	C7H8O2	[M-H]-	3-(Hydroxymethyl)phenol	Phenolic acids	Phenolic acids	620-24-6	1	3.51333e+06
MWS2063	121.089	C8H11N	[M+H]+	2,6-Dimethylaniline	Alkaloids	Alkaloids	87-62-7	3	7.54882e+06
pmb0069	121.053	C7H7NO	[M+H]+	Benzamide	Alkaloids	Alkaloids	55-21-0	3	121001
mws1203	120.058	C8H8O	[M+H]+	Phenylacetaldehyde	Phenolic acids	Phenolic acids	122-78-1	3	3.48221e+06
pme2134	122.058	C4H10O4	[M-H]-	D-Threitol*	Others	Saccharides	2418-52-2	3	85157.9
pma0134	120.042	C4H8O4	[M+H]+	D-Threose	Others	Saccharides	95-43-2	3	234338
mws0628	122.037	C7H6O2	[M-H]-	4-Hydroxybenzaldehyde	Others	Aldehyde compounds	123-08-0	3	5.41335e+06
Lmbn001930	122.037	C7H6O2	[M-H]-	2-Hydroxybenzaldehyde (Salicylaldehyde)	Phenolic acids	Phenolic acids	90-02-8	1	558183
pmp001287	119.073	C8H9N	[M+H]+	N-Benzylmethylene isomethylamine	Alkaloids	Alkaloids	-	1	3.94346e+07
Lmbn002644	120.058	C8H8O	[M-H]-	4-Methylbenzaldehyde*	Others	Aldehyde compounds	104-87-0	3	3.37471e+06
Lmbn002737	120.058	C8H8O	[M-H]-	3-Methylbenzaldehyde*	Others	Aldehyde compounds	620-23-5	3	510059
MWSmce548	117.079	C5H11NO2	[M+H]+	Betaine	Alkaloids	Alkaloids	107-43-7	1	1.76651e+07
pmb1096	117.058	C8H7N	[M+H]+	Indole	Alkaloids	Plumerane	120-72-9	3	3.43519e+06
Lamp000484	115.063	C5H9NO2	[M+H]+	4-Methylazetidine-2-Carboxylic acid	Alkaloids	Alkaloids	1779725-63-1	3	8.08148e+06
MWS1776	108.058	C7H8O	[M+H]+	m-Cresol	Phenolic acids	Phenolic acids	108-39-4	3	110250
mws1358	110.037	C6H6O2	[M-H]-	Pyrocatechol	Phenolic acids	Phenolic acids	120-80-9	3	169721
MA10014775	110.037	C6H6O2	[M-H]-	Hydroquinone	Phenolic acids	Phenolic acids	123-31-9	3	158884
ML10179289	122.073	C8H10O	[M-H2O+H]+	2-Phenylethanol	Phenolic acids	Phenolic acids	60-12-8	2	1.49538e+06
pmb0484	104.107	C5H14NO+	[M]+	Choline	Alkaloids	Alkaloids	62-49-7	3	2.88859e+08
MWS1805	101.12	C6H15N	[M+H]+	Hexylamine	Alkaloids	Alkaloids	111-26-2	3	82030.2
